# Supplementary material for: A whole lifespan mouse multi-tissue DNA methylation clock
Source: eLife. 2018 Nov 14;7:e40675. doi: 10.7554/eLife.40675 (PMC6287945; doi:10.7554/eLife.40675)
Supplement: Supplementary file 1. [file elife-40675-supp1.xlsx]

## Sheet: Results on the clock sets
							Whole lifespan multi-tissue clock			Blood clock			Young multi-tissue clock			Liver clock
ID	Tissue	Age, days	Sex	Strain	Treatment	Paper	Number of covered clock sites	Epigenetic age, months	Epigenetic age, days	Number of covered clock sites	Epigenetic age, months	Epigenetic age, days	Number of covered clock sites	Epigenetic age, months	Epigenetic age, days	Number of covered clock sites	Epigenetic age, months	Epigenetic age, days	Relation to the multi-tissue clock model	Relation to the blood clock model	Relation to the YOMT clock model	Relation to the liver clock model
20D02	Blood	20	male	C57BL/6	Normal	Petkovich	435	1.14251	34.2752	90	0.918359	27.5508	328	3.94832	118.45	143	0.603547	18.1064	Training
20D03	Blood	20	male	C57BL/6	Normal	Petkovich	435	0.703119	21.0936	90	1.07388	32.2163	328	3.81103	114.331	144	0.591864	17.7559	Training
20D04	Blood	20	male	C57BL/6	Normal	Petkovich	435	0.181834	5.45502	90	0.57486	17.2458	328	4.02802	120.84	142	0.544714	16.3414	Training
20D05	Blood	20	male	C57BL/6	Normal	Petkovich	435	0.984885	29.5465	90	1.99592	59.8775	328	3.98346	119.504	144	0.595947	17.8784	Training
20D06	Blood	20	male	C57BL/6	Normal	Petkovich	435	0.56663	16.9989	90	0.647039	19.4112	328	4.05611	121.683	143	0.520511	15.6153	Training
20D07	Blood	20	male	C57BL/6	Normal	Petkovich	435	0.198645	5.95934	90	1.4667	44.0011	328	3.95024	118.507	142	0.56514	16.9542	Test
35D01	Blood	35	male	C57BL/6	Normal	Petkovich	435	0.888673	26.6602	90	1.08091	32.4274	328	4.14773	124.432	142	0.809756	24.2927	Training
35D02	Blood	35	male	C57BL/6	Normal	Petkovich	435	1.2428	37.284	90	0.64351	19.3053	328	4.25908	127.772	144	0.891802	26.7541	Test
35D04	Blood	35	male	C57BL/6	Normal	Petkovich	435	1.6127	48.381	90	1.38084	41.4252	328	4.18665	125.6	142	1.07924	32.3773	Training
35D05	Blood	35	male	C57BL/6	Normal	Petkovich	435	-1.26392	-37.9176	90	0.642297	19.2689	328	4.15059	124.518	142	0.854226	25.6268	Test
35D06	Blood	35	male	C57BL/6	Normal	Petkovich	435	0.379178	11.3753	90	0.695106	20.8532	328	4.23273	126.982	142	0.616952	18.5086	Training
35D07	Blood	35	male	C57BL/6	Normal	Petkovich	435	0.898955	26.9686	90	1.36429	40.9287	328	4.26131	127.839	142	0.73113	21.9339	Training
B6_CR1001	Blood	300	male	C57BL/6 (Calorie Restricted)	C57BL/6 (Calorie Restricted)	Petkovich	435	7.74555	232.367	90	6.58422	197.527	328	4.60379	138.114	142	0.739449	22.1835	Test
B6_CR1002	Blood	300	male	C57BL/6 (Calorie Restricted)	C57BL/6 (Calorie Restricted)	Petkovich	435	11.5421	346.264	90	8.15866	244.76	328	4.39463	131.839	142	1.18676	35.6029	Test
B6_CR1003	Blood	300	male	C57BL/6 (Calorie Restricted)	C57BL/6 (Calorie Restricted)	Petkovich	435	8.74866	262.46	90	7.34053	220.216	328	4.41221	132.366	142	0.902063	27.0619	Test
B6_CR1004	Blood	300	male	C57BL/6 (Calorie Restricted)	C57BL/6 (Calorie Restricted)	Petkovich	435	10.5686	317.057	90	8.08522	242.557	328	4.34797	130.439	143	2.11444	63.4332	Test
B6_CR1005	Blood	300	male	C57BL/6 (Calorie Restricted)	C57BL/6 (Calorie Restricted)	Petkovich	435	14.6392	439.177	89	8.04194	241.258	328	4.59935	137.981	141	0.965388	28.9616	Test
B6_CR1801	Blood	540	male	C57BL/6 (Calorie Restricted)	C57BL/6 (Calorie Restricted)	Petkovich	435	12.925	387.749	90	13.832	414.959	328	4.59613	137.884	142	1.02523	30.7568	Test
B6_CR1802	Blood	540	male	C57BL/6 (Calorie Restricted)	C57BL/6 (Calorie Restricted)	Petkovich	435	14.4162	432.486	90	11.6521	349.562	328	4.47578	134.273	142	1.11692	33.5077	Test
B6_CR1803	Blood	540	male	C57BL/6 (Calorie Restricted)	C57BL/6 (Calorie Restricted)	Petkovich	435	14.9426	448.279	90	21.0123	630.369	328	4.59767	137.93	141	0.712811	21.3843	Test
B6_CR1804	Blood	540	male	C57BL/6 (Calorie Restricted)	C57BL/6 (Calorie Restricted)	Petkovich	435	16.2702	488.107	90	9.15022	274.507	328	4.51705	135.511	142	1.76172	52.8515	Test
B6_CR1805	Blood	540	male	C57BL/6 (Calorie Restricted)	C57BL/6 (Calorie Restricted)	Petkovich	435	18.1555	544.664	90	17.3887	521.661	328	4.54142	136.243	142	1.71334	51.4001	Test
B6_CR2301	Blood	690	male	C57BL/6 (Calorie Restricted)	C57BL/6 (Calorie Restricted)	Petkovich	435	18.1459	544.377	90	20.9951	629.853	328	4.4837	134.511	142	1.20081	36.0242	Test
B6_CR2302	Blood	690	male	C57BL/6 (Calorie Restricted)	C57BL/6 (Calorie Restricted)	Petkovich	435	17.6474	529.421	90	18.6079	558.238	328	4.56154	136.846	142	1.20423	36.1268	Test
B6_CR2303	Blood	690	male	C57BL/6 (Calorie Restricted)	C57BL/6 (Calorie Restricted)	Petkovich	435	22.6742	680.227	90	17.1027	513.08	328	4.61375	138.412	142	1.02769	30.8306	Test
B6_CR2304	Blood	690	male	C57BL/6 (Calorie Restricted)	C57BL/6 (Calorie Restricted)	Petkovich	435	19.6015	588.044	90	16.5177	495.531	328	4.47145	134.144	142	1.12303	33.6908	Test
B6_CR2305	Blood	690	male	C57BL/6 (Calorie Restricted)	C57BL/6 (Calorie Restricted)	Petkovich	435	17.9894	539.681	90	21.546	646.38	328	4.57312	137.194	142	0.813162	24.3949	Test
B6_CR2701	Blood	810	male	C57BL/6 (Calorie Restricted)	C57BL/6 (Calorie Restricted)	Petkovich	435	20.1765	605.295	90	19.1824	575.473	328	4.6682	140.046	143	1.32682	39.8045	Test
B6_CR2702	Blood	810	male	C57BL/6 (Calorie Restricted)	C57BL/6 (Calorie Restricted)	Petkovich	435	25.244	757.321	90	24.0736	722.208	328	4.51046	135.314	142	0.754203	22.6261	Test
B6_CR2703	Blood	810	male	C57BL/6 (Calorie Restricted)	C57BL/6 (Calorie Restricted)	Petkovich	435	25.8957	776.872	88	27.2048	816.145	321	4.67927	140.378	141	0.782037	23.4611	Test
B6_CR2704	Blood	810	male	C57BL/6 (Calorie Restricted)	C57BL/6 (Calorie Restricted)	Petkovich	435	15.5884	467.651	90	24.841	745.23	328	4.579	137.37	142	1.76788	53.0365	Test
B6_CR2705	Blood	810	male	C57BL/6 (Calorie Restricted)	C57BL/6 (Calorie Restricted)	Petkovich	435	24.9166	747.498	90	17.7057	531.171	328	4.55901	136.77	142	1.10216	33.0647	Test
B6D2F1_2001	Blood	600	male	B6D2F1	B6D2F1	Petkovich	435	19.3658	580.974	90	19.7222	591.667	328	4.56406	136.922	142	1.46424	43.9271	Test
B6D2F1_2002	Blood	600	male	B6D2F1	B6D2F1	Petkovich	435	19.3271	579.813	90	20.8846	626.538	328	4.68952	140.686	142	0.837087	25.1126	Test
B6D2F1_2003	Blood	600	male	B6D2F1	B6D2F1	Petkovich	435	22.1231	663.693	90	21.3729	641.186	328	4.65344	139.603	142	1.06879	32.0636	Test
B6D2F1_2004	Blood	600	male	B6D2F1	B6D2F1	Petkovich	435	19.8797	596.391	90	24.1219	723.657	328	4.69079	140.724	143	1.07118	32.1355	Test
B6D2F1_2005	Blood	600	male	B6D2F1	B6D2F1	Petkovich	435	17.7471	532.414	90	22.6376	679.127	328	4.64848	139.454	142	1.00457	30.1371	Test
B6D2F1_2701	Blood	810	male	B6D2F1	B6D2F1	Petkovich	435	22.7738	683.214	90	26.6748	800.244	328	4.69753	140.926	142	1.09834	32.9501	Test
B6D2F1_2702	Blood	810	male	B6D2F1	B6D2F1	Petkovich	435	23.883	716.49	90	27.076	812.279	328	4.63776	139.133	142	1.03647	31.0941	Test
B6D2F1_2703	Blood	810	male	B6D2F1	B6D2F1	Petkovich	435	20.7077	621.23	86	29.9119	897.357	328	4.55418	136.626	142	0.66642	19.9926	Test
B6D2F1_2704	Blood	810	male	B6D2F1	B6D2F1	Petkovich	435	21.4488	643.463	90	23.8842	716.525	328	4.59091	137.727	142	0.829416	24.8825	Test
B6D2F1_2705	Blood	810	male	B6D2F1	B6D2F1	Petkovich	435	22.0125	660.376	90	27.5344	826.031	328	4.45273	133.582	142	0.757384	22.7215	Test
B6D2F1_CR2101	Blood	630	male	B6D2F1(Calorie Restricted)	B6D2F1(Calorie Restricted)	Petkovich	435	20.1494	604.482	89	19.3267	579.8	324	4.44918	133.475	140	0.792136	23.7641	Test
B6D2F1_CR2102	Blood	630	male	B6D2F1(Calorie Restricted)	B6D2F1(Calorie Restricted)	Petkovich	435	16.4971	494.912	90	14.7182	441.546	328	4.34808	130.442	142	2.10233	63.07	Test
B6D2F1_CR2103	Blood	630	male	B6D2F1(Calorie Restricted)	B6D2F1(Calorie Restricted)	Petkovich	435	17.1906	515.718	90	17.4837	524.511	328	4.39204	131.761	142	1.04165	31.2494	Test
B6D2F1_CR2104	Blood	630	male	B6D2F1(Calorie Restricted)	B6D2F1(Calorie Restricted)	Petkovich	435	15.6837	470.511	90	15.684	470.519	328	4.4682	134.046	142	1.43884	43.1652	Test
B6D2F1_CR2105	Blood	630	male	B6D2F1(Calorie Restricted)	B6D2F1(Calorie Restricted)	Petkovich	435	14.9472	448.416	90	14.7479	442.436	328	4.35128	130.539	142	0.807168	24.215	Test
B6D2F1_CR2106	Blood	630	male	B6D2F1(Calorie Restricted)	B6D2F1(Calorie Restricted)	Petkovich	435	17.5554	526.661	90	16.6111	498.332	328	4.68426	140.528	142	1.19195	35.7584	Test
B6D2F1_CR2107	Blood	630	male	B6D2F1(Calorie Restricted)	B6D2F1(Calorie Restricted)	Petkovich	435	21.9341	658.024	90	19.2519	577.558	328	4.62903	138.871	142	1.43471	43.0414	Test
B6D2F1_CR2701	Blood	810	male	B6D2F1(Calorie Restricted)	B6D2F1(Calorie Restricted)	Petkovich	435	21.7658	652.974	90	23.6374	709.123	328	4.56727	137.018	142	1.24538	37.3614	Test
B6D2F1_CR2702	Blood	810	male	B6D2F1(Calorie Restricted)	B6D2F1(Calorie Restricted)	Petkovich	435	26.2383	787.149	90	28.4757	854.272	328	4.71057	141.317	142	1.29408	38.8225	Test
B6D2F1_CR2703	Blood	810	male	B6D2F1(Calorie Restricted)	B6D2F1(Calorie Restricted)	Petkovich	435	27.9221	837.662	90	27.8403	835.208	328	4.52422	135.727	142	1.11485	33.4456	Test
B6D2F1_CR2704	Blood	810	male	B6D2F1(Calorie Restricted)	B6D2F1(Calorie Restricted)	Petkovich	435	26.4323	792.968	90	31.0175	930.524	328	4.70301	141.09	142	0.992739	29.7822	Test
B6D2F1_CR2705	Blood	810	male	B6D2F1(Calorie Restricted)	B6D2F1(Calorie Restricted)	Petkovich	435	16.6451	499.353	90	20.6292	618.876	328	4.57426	137.228	142	1.23575	37.0726	Test
Br0603	Cortex	180	male	C57BL/6	Normal	This paper	435	6.65122	199.537	87	4.4286	132.858	328	3.91863	117.559	148	1.56389	46.9167	Training
Br0607	Cortex	180	male	C57BL/6	Normal	This paper	435	6.71509	201.453	89	1.96484	58.9452	328	3.90876	117.263	148	0.553134	16.594	Training
Br0608	Cortex	180	male	C57BL/6	Normal	This paper	435	12.3382	370.147	90	3.99707	119.912	328	4.06166	121.85	148	0.645939	19.3782	Training
Br0609	Cortex	180	male	C57BL/6	Normal	This paper	435	10.833	324.989	90	3.48361	104.508	328	4.00173	120.052	148	0.602932	18.088	Training
Br0610	Cortex	180	male	C57BL/6	Normal	This paper	435	8.92726	267.818	90	2.5427	76.2809	328	4.11924	123.577	148	0.965995	28.9798	Training
Br1203	Cortex	360	male	C57BL/6	Normal	This paper	435	12.9652	388.956	90	5.18932	155.68	328	4.04802	121.441	148	1.08878	32.6634	Training
Br1204	Cortex	360	male	C57BL/6	Normal	This paper	435	14.5902	437.706	90	4.28947	128.684	328	3.88702	116.61	148	1.67809	50.3428	Test
Br1207	Cortex	360	male	C57BL/6	Normal	This paper	435	13.5692	407.076	90	3.05302	91.5905	328	3.87472	116.242	148	0.902175	27.0652	Training
Br1208	Cortex	360	male	C57BL/6	Normal	This paper	435	13.5082	405.245	90	3.92966	117.89	328	3.98485	119.545	148	0.742871	22.2861	Test
Br1209	Cortex	360	male	C57BL/6	Normal	This paper	435	12.3564	370.692	90	4.35822	130.746	328	3.9762	119.286	148	1.02231	30.6693	Training
Br2003	Cortex	600	male	C57BL/6	Normal	This paper	435	18.4212	552.637	90	3.17919	95.3757	328	4.00711	120.213	148	0.827935	24.8381	Training
Br2004	Cortex	600	male	C57BL/6	Normal	This paper	435	16.9924	509.773	90	4.25864	127.759	328	4.12415	123.725	148	0.774508	23.2352	Training
Br2005	Cortex	600	male	C57BL/6	Normal	This paper	435	16.38	491.401	90	3.50106	105.032	328	4.16319	124.896	148	0.807457	24.2237	Training
Br2006	Cortex	600	male	C57BL/6	Normal	This paper	435	11.6414	349.243	90	3.28006	98.4019	328	3.97394	119.218	148	1.00987	30.2962	Test
Br2010	Cortex	600	male	C57BL/6	Normal	This paper	435	19.5166	585.498	88	7.32179	219.654	328	3.90958	117.287	147	0.91725	27.5175	Training
Br3003	Cortex	900	male	C57BL/6	Normal	This paper	435	17.3116	519.349	90	4.10408	123.123	328	4.25873	127.762	148	0.820255	24.6076	Test
Br3004	Cortex	900	male	C57BL/6	Normal	This paper	435	26.6891	800.674	86	5.24555	157.367	328	3.64455	109.337	148	0.781014	23.4304	Training
Br3008	Cortex	900	male	C57BL/6	Normal	This paper	435	23.3283	699.848	90	5.74243	172.273	328	4.04937	121.481	148	0.85496	25.6488	-
Br3009	Cortex	900	male	C57BL/6	Normal	This paper	435	26.8424	805.271	90	4.92013	147.604	328	4.07115	122.134	148	0.694133	20.824	Training
Br3010	Cortex	900	male	C57BL/6	Normal	This paper	435	22.723	681.689	90	3.39934	101.98	328	4.15635	124.691	148	0.738887	22.1666	Training
DW1	Blood	180	female	Snell Dwarf Control	Snell Dwarf Control	Petkovich	435	6.73645	202.094	90	10.9384	328.151	320	4.29193	128.758	140	0.624782	18.7435	Test
DW11	Blood	180	female	Snell Dwarf Control	Snell Dwarf Control	Petkovich	435	9.67876	290.363	90	8.21921	246.576	319	4.38191	131.457	142	0.84064	25.2192	Test
DW12	Blood	180	female	Snell Dwarf	Snell Dwarf	Petkovich	435	7.13071	213.921	90	4.76051	142.815	318	4.41137	132.341	140	0.712945	21.3884	Test
DW13	Blood	180	female	Snell Dwarf Control	Snell Dwarf Control	Petkovich	435	10.9101	327.302	90	6.26004	187.801	320	4.44132	133.239	141	0.966876	29.0063	Test
DW2	Blood	180	female	Snell Dwarf	Snell Dwarf	Petkovich	435	7.8937	236.811	90	4.51161	135.348	318	4.46357	133.907	141	0.866434	25.993	Test
DW23	Blood	180	male	Snell Dwarf Control	Snell Dwarf Control	Petkovich	435	11.8297	354.892	90	9.78747	293.624	317	4.2663	127.989	141	0.839208	25.1763	Test
DW24	Blood	180	male	Snell Dwarf	Snell Dwarf	Petkovich	435	8.25943	247.783	90	4.33947	130.184	316	4.19464	125.839	139	0.787243	23.6173	Test
DW25	Blood	180	male	Snell Dwarf Control	Snell Dwarf Control	Petkovich	435	12.0908	362.725	90	8.52391	255.717	317	4.50178	135.053	140	0.715035	21.4511	Test
DW27	Blood	180	male	Snell Dwarf Control	Snell Dwarf Control	Petkovich	435	15.2811	458.432	90	9.70823	291.247	317	4.3	129	139	0.662423	19.8727	Test
DW28	Blood	180	male	Snell Dwarf	Snell Dwarf	Petkovich	435	11.3719	341.156	90	6.14902	184.471	320	4.29495	128.849	141	1.34292	40.2877	Test
DW3	Blood	180	male	Snell Dwarf Control	Snell Dwarf Control	Petkovich	435	12.6637	379.91	90	7.86575	235.972	324	4.52596	135.779	140	0.737984	22.1395	Test
DW30	Blood	180	male	Snell Dwarf	Snell Dwarf	Petkovich	435	8.75792	262.738	90	4.13614	124.084	320	4.35493	130.648	141	0.564273	16.9282	Test
DW31	Blood	150	male	Snell Dwarf Control	Snell Dwarf Control	Petkovich	435	10.9038	327.114	90	5.92148	177.645	319	4.41753	132.526	141	0.95284	28.5852	Test
DW32	Blood	150	male	Snell Dwarf	Snell Dwarf	Petkovich	435	14.1551	424.653	90	2.81765	84.5296	319	4.3475	130.425	140	1.099	32.97	Test
DW33	Blood	150	male	Snell Dwarf Control	Snell Dwarf Control	Petkovich	435	10.8778	326.335	90	7.37418	221.226	316	4.27215	128.164	139	0.89501	26.8503	Test
DW34	Blood	150	male	Snell Dwarf	Snell Dwarf	Petkovich	435	6.79579	203.874	90	3.48595	104.579	314	4.27552	128.266	141	0.677135	20.3141	Test
DW4	Blood	180	male	Snell Dwarf	Snell Dwarf	Petkovich	435	7.80836	234.251	90	5.0119	150.357	321	4.35575	130.672	141	0.800775	24.0232	Test
DW5	Blood	180	female	Snell Dwarf Control	Snell Dwarf Control	Petkovich	435	6.34071	190.221	90	7.24874	217.462	322	4.43221	132.966	141	1.07778	32.3334	Test
DW6	Blood	180	female	Snell Dwarf	Snell Dwarf	Petkovich	435	8.69498	260.849	90	6.61904	198.571	317	4.3621	130.863	140	0.585631	17.5689	Test
DW7	Blood	180	female	Snell Dwarf Control	Snell Dwarf Control	Petkovich	435	6.79899	203.97	90	7.77466	233.24	316	4.26963	128.089	141	1.03496	31.0488	Test
DW8	Blood	180	female	Snell Dwarf	Snell Dwarf	Petkovich	435	6.32325	189.698	90	4.257	127.71	319	4.28801	128.64	141	0.876583	26.2975	Test
DW9	Blood	180	male	Snell Dwarf Control	Snell Dwarf Control	Petkovich	435	5.08507	152.552	90	8.80244	264.073	321	4.31503	129.451	141	0.79024	23.7072	Test
GX2455	Blood	180	female	GHRKO WT	GHRKO WT	Petkovich	435	9.83186	294.956	90	6.44537	193.361	327	4.59564	137.869	142	0.914334	27.43	Test
GX2464	Blood	180	female	GHRKO	GHRKO	Petkovich	435	8.71057	261.317	90	7.28648	218.595	324	4.72758	141.827	142	0.991484	29.7445	Test
GX2465	Blood	180	female	GHRKO WT	GHRKO WT	Petkovich	435	6.7079	201.237	90	7.84101	235.23	327	4.56254	136.876	142	0.804072	24.1222	Test
GX2466	Blood	180	female	GHRKO	GHRKO	Petkovich	435	11.3153	339.458	90	7.47701	224.31	324	4.45454	133.636	142	0.94069	28.2207	Test
GX2467	Blood	180	female	GHRKO	GHRKO	Petkovich	435	9.47146	284.144	90	7.82916	234.875	327	4.68746	140.624	143	0.881013	26.4304	Test
GX2468	Blood	180	male	GHRKO	GHRKO	Petkovich	435	7.43066	222.92	90	6.00762	180.229	323	4.52158	135.648	143	0.943216	28.2965	Test
GX2470	Blood	180	male	GHRKO	GHRKO	Petkovich	435	7.42648	222.794	90	4.35244	130.573	326	4.63336	139.001	142	1.07054	32.1163	Test
GX2471	Blood	180	male	GHRKO	GHRKO	Petkovich	435	9.05046	271.514	90	6.90388	207.116	322	4.67378	140.213	141	0.843879	25.3164	Test
GX2472	Blood	180	male	GHRKO WT	GHRKO WT	Petkovich	435	10.5091	315.272	90	9.18914	275.674	323	4.4375	133.125	141	0.861463	25.8439	Test
GX2474	Blood	180	female	GHRKO	GHRKO	Petkovich	435	11.2888	338.665	90	8.17591	245.277	319	4.31304	129.391	141	0.771932	23.158	Test
GX2479	Blood	180	male	GHRKO WT	GHRKO WT	Petkovich	435	8.12656	243.797	90	8.20489	246.147	328	4.51945	135.584	142	1.40103	42.031	Test
GX2481	Blood	180	female	GHRKO WT	GHRKO WT	Petkovich	435	11.375	341.25	90	12.3474	370.421	324	4.40968	132.29	142	0.838646	25.1594	Test
GX2483	Blood	180	female	GHRKO	GHRKO	Petkovich	435	7.00714	210.214	90	5.4591	163.773	324	4.60381	138.114	141	0.866529	25.9959	Test
GX2517	Blood	180	male	GHRKO	GHRKO	Petkovich	435	5.71954	171.586	90	2.61647	78.494	328	4.57067	137.12	142	1.09646	32.8939	Test
GX2518	Blood	180	male	GHRKO	GHRKO	Petkovich	435	5.58182	167.455	90	5.42957	162.887	322	4.49464	134.839	143	0.771372	23.1412	Test
GX2519	Blood	180	male	GHRKO WT	GHRKO WT	Petkovich	435	6.81257	204.377	90	7.29578	218.873	323	4.5896	137.688	142	0.752839	22.5852	Test
GX2521	Blood	180	male	GHRKO	GHRKO	Petkovich	435	7.20253	216.076	90	6.78265	203.48	327	4.46377	133.913	142	0.729655	21.8896	Test
GX2522	Blood	180	male	GHRKO WT	GHRKO WT	Petkovich	435	8.81442	264.433	90	7.34482	220.345	327	4.61847	138.554	143	0.856943	25.7083	Test
GX2582	Blood	180	male	GHRKO	GHRKO	Petkovich	435	9.44582	283.374	90	6.47431	194.229	328	4.6692	140.076	142	0.904961	27.1488	Test
GX2584	Blood	180	male	GHRKO WT	GHRKO WT	Petkovich	435	12.0387	361.16	90	10.2622	307.866	327	4.72001	141.6	142	0.708567	21.257	Test
GX2595	Blood	180	male	GHRKO WT	GHRKO WT	Petkovich	435	11.7081	351.242	90	7.39384	221.815	323	4.39174	131.752	142	1.21809	36.5428	Test
GX2596	Blood	180	male	GHRKO	GHRKO	Petkovich	435	5.08108	152.432	89	3.58497	107.549	325	4.41258	132.377	142	0.73922	22.1766	Test
GX2623	Blood	180	male	GHRKO WT	GHRKO WT	Petkovich	435	10.8637	325.912	90	8.05606	241.682	326	4.65606	139.682	142	0.946378	28.3913	Test
GX2627	Blood	180	male	GHRKO	GHRKO	Petkovich	435	8.70092	261.028	90	6.51236	195.371	321	4.56927	137.078	143	0.972326	29.1698	Test
GX2638	Blood	180	male	GHRKO WT	GHRKO WT	Petkovich	435	12.2951	368.854	90	7.75817	232.745	326	4.58516	137.555	142	0.855466	25.664	Test
GX2642	Blood	180	female	GHRKO	GHRKO	Petkovich	435	7.4796	224.388	90	5.99382	179.815	327	4.73543	142.063	141	0.731492	21.9448	Test
H0603	Heart	180	male	C57BL/6	Normal	This paper	435	8.0266	240.798	90	6.8241	204.723	328	3.78845	113.654	148	0.613982	18.4195	Training
H0607	Heart	180	male	C57BL/6	Normal	This paper	435	23.8438	715.315	90	5.26985	158.095	328	3.95029	118.509	148	0.847791	25.4337	-
H0608	Heart	180	male	C57BL/6	Normal	This paper	435	13.495	404.849	90	4.68104	140.431	328	4.04182	121.255	148	0.940504	28.2151	Test
H0609	Heart	180	male	C57BL/6	Normal	This paper	435	7.02396	210.719	85	8.26383	247.915	328	3.72134	111.64	148	1.06624	31.9873	Training
H0610	Heart	180	male	C57BL/6	Normal	This paper	435	11.8166	354.497	90	4.51602	135.48	328	3.94926	118.478	148	0.876993	26.3098	Training
H1003	Heart	300	male	C57BL/6	Normal	This paper	435	8.41456	252.437	88	6.99971	209.991	328	3.81545	114.464	148	1.07632	32.2897	Test
H1203	Heart	360	male	C57BL/6	Normal	This paper	435	13.244	397.319	90	6.4785	194.355	328	3.90687	117.206	148	0.724873	21.7462	Training
H1204	Heart	360	male	C57BL/6	Normal	This paper	435	12.9505	388.515	90	7.74683	232.405	328	3.77319	113.196	148	0.878397	26.3519	Training
H1207	Heart	360	male	C57BL/6	Normal	This paper	435	14.5639	436.917	90	7.80468	234.14	328	4.01012	120.304	148	0.95462	28.6386	Training
H1208	Heart	360	male	C57BL/6	Normal	This paper	435	13.6845	410.534	88	7.40887	222.266	328	3.96554	118.966	148	0.920629	27.6189	Training
H1209	Heart	360	male	C57BL/6	Normal	This paper	435	12.7843	383.53	89	7.19498	215.849	328	4.02857	120.857	148	0.688468	20.654	Training
H2003	Heart	600	male	C57BL/6	Normal	This paper	435	19.5958	587.874	90	4.82327	144.698	328	3.85711	115.713	148	1.0102	30.3061	Training
H2004	Heart	600	male	C57BL/6	Normal	This paper	435	18.8788	566.363	88	9.42375	282.713	328	3.93259	117.978	148	1.57041	47.1123	Training
H2005	Heart	600	male	C57BL/6	Normal	This paper	435	17.8712	536.135	90	8.02504	240.751	328	3.98412	119.524	148	0.696722	20.9017	Training
H2006	Heart	600	male	C57BL/6	Normal	This paper	435	19.7351	592.053	80	5.68369	170.511	324	3.78901	113.67	144	2.01793	60.5378	Training
H2010	Heart	600	male	C57BL/6	Normal	This paper	435	18.6352	559.057	90	5.80418	174.125	328	3.9232	117.696	148	0.91547	27.4641	Training
H3003	Heart	900	male	C57BL/6	Normal	This paper	435	26.5067	795.2	89	12.1423	364.268	328	3.981	119.43	148	0.993387	29.8016	Training
H3004	Heart	900	male	C57BL/6	Normal	This paper	435	22.8799	686.396	90	8.08554	242.566	328	4.04273	121.282	148	0.859039	25.7712	Training
H3008	Heart	900	male	C57BL/6	Normal	This paper	435	28.2001	846.002	87	5.78763	173.629	327	3.88291	116.487	148	1.21417	36.4251	Training
H3009	Heart	900	male	C57BL/6	Normal	This paper	435	28.7859	863.577	90	6.8463	205.389	328	3.94279	118.284	147	1.36157	40.847	Training
H3010	Heart	900	male	C57BL/6	Normal	This paper	435	25.844	775.319	90	6.69189	200.757	328	4.1309	123.927	148	0.739003	22.1701	Training
K1	Blood	75	male	Kidney Fibroblasts	Kidney Fibroblasts	Petkovich	435	14.5635	436.904	90	10.3968	311.905	328	4.147	124.41	142	0.596553	17.8966	Test
K2	Blood	75	male	Kidney Fibroblasts	Kidney Fibroblasts	Petkovich	435	11.9759	359.277	90	9.86457	295.937	328	4.12749	123.825	142	0.587376	17.6213	Test
K3	Blood	75	male	Kidney Fibroblasts	Kidney Fibroblasts	Petkovich	435	15.7457	472.372	90	9.90399	297.12	328	3.98888	119.666	142	0.546129	16.3839	Test
L0603	Liver	180	male	C57BL/6	Normal	This paper	435	16.1475	484.425	90	9.52423	285.727	328	4.13204	123.961	148	4.70715	141.215	Test
L0607	Liver	180	male	C57BL/6	Normal	This paper	435	12.785	383.55	90	11.35	340.501	328	4.26064	127.819	148	3.5119	105.357	Test
L0608	Liver	180	male	C57BL/6	Normal	This paper	435	13.5189	405.566	90	8.96273	268.882	328	4.0716	122.148	148	3.27543	98.263	Test
L0609	Liver	180	male	C57BL/6	Normal	This paper	435	8.58687	257.606	90	9.67448	290.234	328	4.09029	122.709	148	4.64275	139.283	Training
L0610	Liver	180	male	C57BL/6	Normal	This paper	435	6.21714	186.514	87	12.1959	365.877	328	4.00808	120.242	146	5.13256	153.977	Training
L1	Blood	75	male	Lung Fibroblasts	Lung Fibroblasts	Petkovich	435	11.5075	345.226	90	11.026	330.781	328	4.0387	121.161	142	0.471142	14.1343	Test
L1003	Liver	300	male	C57BL/6	Normal	This paper	435	10.4417	313.252	86	10.8761	326.283	328	3.87234	116.17	143	2.74832	82.4497	Training
L1203	Liver	360	male	C57BL/6	Normal	This paper	435	12.9664	388.991	90	10.5532	316.596	328	4.21049	126.315	148	5.59722	167.917	Training
L1204	Liver	360	male	C57BL/6	Normal	This paper	435	14.0261	420.783	90	9.80429	294.129	328	4.28901	128.67	148	4.60557	138.167	Training
L1207	Liver	360	male	C57BL/6	Normal	This paper	435	20.3336	610.009	90	9.15738	274.721	328	3.93795	118.138	148	6.24944	187.483	-
L1208	Liver	360	male	C57BL/6	Normal	This paper	435	13.9202	417.606	90	11.0887	332.661	328	4.18796	125.639	148	4.28424	128.527	Training
L1209	Liver	360	male	C57BL/6	Normal	This paper	435	13.1049	393.146	90	8.38741	251.622	328	4.13905	124.171	148	6.56123	196.837	Training
L2	Blood	75	male	Lung Fibroblasts	Lung Fibroblasts	Petkovich	435	7.64107	229.232	83	11.9919	359.756	317	4.13567	124.07	140	0.231554	6.94663	Test
L2003	Liver	600	male	C57BL/6	Normal	This paper	435	19.1312	573.935	90	11.7868	353.605	328	4.16312	124.894	148	8.54273	256.282	Training
L2004	Liver	600	male	C57BL/6	Normal	This paper	435	20.2665	607.995	90	17.2941	518.822	328	4.16957	125.087	148	4.35108	130.532	Training
L2005	Liver	600	male	C57BL/6	Normal	This paper	435	20.5818	617.454	90	15.7155	471.464	328	4.39775	131.933	148	5.24776	157.433	Training
L2006	Liver	600	male	C57BL/6	Normal	This paper	435	19.4399	583.198	90	12.9892	389.676	328	4.35459	130.638	148	7.33899	220.17	Training
L2010	Liver	600	male	C57BL/6	Normal	This paper	435	18.5742	557.227	90	12.4006	372.018	328	4.28289	128.487	148	9.76608	292.982	Training
L3	Blood	75	male	Lung Fibroblasts	Lung Fibroblasts	Petkovich	435	9.94691	298.407	90	9.79736	293.921	328	4.07811	122.343	142	0.464816	13.9445	Test
L3003	Liver	900	male	C57BL/6	Normal	This paper	435	28.9369	868.107	90	19.5101	585.304	328	4.44084	133.225	148	4.64701	139.41	Training
L3008	Liver	900	male	C57BL/6	Normal	This paper	435	28.4425	853.275	90	16.7681	503.043	328	4.34239	130.272	148	10.4932	314.797	Training
L3009	Liver	900	male	C57BL/6	Normal	This paper	435	30.7119	921.357	89	37.9949	1139.85	328	4.55992	136.798	148	3.18295	95.4885	Training
L3010	Liver	900	male	C57BL/6	Normal	This paper	435	25.323	759.69	90	13.4141	402.423	328	4.42812	132.844	148	10.46	313.8	Training
Lu0603	Lung	180	male	C57BL/6	Normal	This paper	435	19.4486	583.458	90	5.00883	150.265	328	3.86862	116.059	148	0.947018	28.4105	-
Lu0607	Lung	180	male	C57BL/6	Normal	This paper	435	8.1059	243.177	90	5.45377	163.613	328	3.80914	114.274	148	1.47268	44.1804	Training
Lu0608	Lung	180	male	C57BL/6	Normal	This paper	435	7.84714	235.414	90	6.68311	200.493	328	3.69819	110.946	148	0.775214	23.2564	Training
Lu0609	Lung	180	male	C57BL/6	Normal	This paper	435	12.3346	370.038	90	8.73262	261.979	328	3.83063	114.919	148	1.62901	48.8702	Test
Lu0610	Lung	180	male	C57BL/6	Normal	This paper	435	8.87443	266.233	90	5.79123	173.737	328	3.84148	115.244	148	1.38447	41.5341	Training
Lu1203	Lung	360	male	C57BL/6	Normal	This paper	435	18.9362	568.086	90	10.3793	311.38	328	3.8436	115.308	148	0.976958	29.3087	-
Lu1204	Lung	360	male	C57BL/6	Normal	This paper	435	11.5262	345.786	90	7.13239	213.972	328	3.78058	113.418	148	1.4171	42.5129	Training
Lu1207	Lung	360	male	C57BL/6	Normal	This paper	435	12.313	369.391	86	4.22746	126.824	328	3.7732	113.196	148	1.1669	35.007	Training
Lu1208	Lung	360	male	C57BL/6	Normal	This paper	435	13.9769	419.308	89	6.9666	208.998	328	3.85231	115.569	148	1.46738	44.0215	Test
Lu1209	Lung	360	male	C57BL/6	Normal	This paper	435	12.8811	386.433	90	8.72919	261.876	328	3.91902	117.571	148	1.28395	38.5185	Training
Lu2003	Lung	600	male	C57BL/6	Normal	This paper	435	20.3515	610.544	84	10.8484	325.452	328	4.15092	124.528	148	2.03507	61.0522	Test
Lu2004	Lung	600	male	C57BL/6	Normal	This paper	435	17.898	536.94	90	8.73547	262.064	328	3.89734	116.92	148	1.24885	37.4656	Test
Lu2005	Lung	600	male	C57BL/6	Normal	This paper	435	18.8156	564.469	90	10.7166	321.499	328	3.9927	119.781	148	1.28441	38.5324	Training
Lu2006	Lung	600	male	C57BL/6	Normal	This paper	435	20.8202	624.605	89	14.2371	427.113	327	4.24675	127.402	148	0.996518	29.8955	Training
Lu2010	Lung	600	male	C57BL/6	Normal	This paper	435	18.495	554.849	89	12.9189	387.567	328	3.9105	117.315	148	1.31272	39.3817	Training
Lu3003	Lung	900	male	C57BL/6	Normal	This paper	435	24.9057	747.171	90	10.7188	321.563	328	4.02977	120.893	148	0.97817	29.3451	-
Lu3004	Lung	900	male	C57BL/6	Normal	This paper	435	21.9861	659.584	90	13.7915	413.744	328	4.10227	123.068	148	1.01617	30.485	Test
Lu3008	Lung	900	male	C57BL/6	Normal	This paper	435	24.9841	749.523	90	17.5606	526.818	328	4.04595	121.379	148	1.15151	34.5452	Training
Lu3009	Lung	900	male	C57BL/6	Normal	This paper	435	28.97	869.099	90	15.1878	455.633	328	4.25315	127.594	148	1.78649	53.5947	Training
Lu3010	Lung	900	male	C57BL/6	Normal	This paper	435	28.0452	841.355	89	8.28077	248.423	328	4.11869	123.561	148	1.16924	35.0771	Training
M0101	Blood	30	male	C57BL/6	Normal	Petkovich	435	0.578328	17.3498	90	0.987032	29.611	328	4.34426	130.328	143	0.781981	23.4594	Training
M0103	Blood	30	male	C57BL/6	Normal	Petkovich	435	0.161244	4.83731	90	1.26176	37.8529	328	4.17463	125.239	142	0.796338	23.8901	Training
M0104	Blood	30	male	C57BL/6	Normal	Petkovich	435	0.951554	28.5466	90	1.44104	43.2311	328	4.23167	126.95	144	1.01541	30.4624	Training
M0205	Blood	60	male	C57BL/6	Normal	Petkovich	435	7.7014	231.042	90	11.6398	349.194	328	4.59496	137.849	142	1.33061	39.9182	Training	Training
M0301	Blood	90	male	C57BL/6	Normal	Petkovich	435	2.19074	65.7223	90	2.44112	73.2335	328	4.41326	132.398	142	0.899999	27	Training	Training
M0302	Blood	90	male	C57BL/6	Normal	Petkovich	435	3.81037	114.311	90	2.64629	79.3888	328	4.44524	133.357	142	0.962166	28.865	Training	Training
M0303	Blood	90	male	C57BL/6	Normal	Petkovich	435	3.71319	111.396	90	3.33299	99.9896	328	4.32546	129.764	142	1.13729	34.1187	Training	Training
M0304	Blood	90	male	C57BL/6	Normal	Petkovich	435	3.14504	94.3512	90	1.84487	55.3462	328	4.59967	137.99	142	0.711123	21.3337	Training	Training
M0305	Blood	90	male	C57BL/6	Normal	Petkovich	435	3.37547	101.264	90	2.28681	68.6044	328	4.30633	129.19	142	1.02395	30.7185	Training	Training
M0306	Blood	90	male	C57BL/6	Normal	Petkovich	435	2.52713	75.814	90	2.40349	72.1048	328	4.35511	130.653	142	0.77189	23.1567	Training	Training
M0308	Blood	90	male	C57BL/6	Normal	Petkovich	435	3.33062	99.9187	90	3.33466	100.04	328	4.40356	132.107	142	0.757158	22.7147	Training	Training
M0309	Blood	90	male	C57BL/6	Normal	Petkovich	435	3.55262	106.579	90	1.90574	57.1723	328	4.38956	131.687	142	0.835274	25.0582	Training	Training
M0310	Blood	90	male	C57BL/6	Normal	Petkovich	435	2.97324	89.1971	90	2.99485	89.8454	328	4.29313	128.794	142	1.11585	33.4755	Training	Training
M0401	Blood	120	male	C57BL/6	Normal	Petkovich	435	8.71485	261.446	90	3.70866	111.26	328	4.50897	135.269	143	0.971534	29.146	Test	Training
M0402	Blood	120	male	C57BL/6	Normal	Petkovich	435	2.41932	72.5795	90	3.85309	115.593	328	4.41862	132.559	142	0.76259	22.8777	Test	Training
M0403	Blood	120	male	C57BL/6	Normal	Petkovich	435	5.60906	168.272	90	3.64946	109.484	328	4.48456	134.537	143	0.920816	27.6245	Training	Training
M0404	Blood	120	male	C57BL/6	Normal	Petkovich	435	4.49106	134.732	90	3.7797	113.391	328	4.44806	133.442	142	0.924127	27.7238	Training	Training
M0405	Blood	120	male	C57BL/6	Normal	Petkovich	435	5.86469	175.941	90	4.5507	136.521	328	4.4468	133.404	143	1.04201	31.2602	Training	Training
M0406	Blood	120	male	C57BL/6	Normal	Petkovich	435	4.62758	138.827	90	3.4197	102.591	328	4.48143	134.443	143	0.805655	24.1696	Test	Training
M0407	Blood	120	male	C57BL/6	Normal	Petkovich	435	5.77881	173.364	90	3.31512	99.4536	328	4.49244	134.773	142	1.09186	32.7558	Test	Training
M0409	Blood	120	male	C57BL/6	Normal	Petkovich	435	4.18738	125.621	90	3.24396	97.3189	328	4.47156	134.147	142	0.825033	24.751	Training	Training
M0410	Blood	120	male	C57BL/6	Normal	Petkovich	435	4.57135	137.14	90	2.96752	89.0257	328	4.42117	132.635	143	1.00726	30.2179	Test	Training
M0601	Blood	180	male	C57BL/6	Normal	Petkovich	435	6.92295	207.688	90	6.10122	183.036	328	4.53687	136.106	142	1.07542	32.2626	Training	Training
M0603	Blood	180	male	C57BL/6	Normal	Petkovich	435	10.586	317.579	90	6.93227	207.968	328	4.53614	136.084	142	1.0301	30.9031	Test	Training
M0604	Blood	180	male	C57BL/6	Normal	Petkovich	435	7.46999	224.1	90	5.98961	179.688	328	4.464	133.92	142	0.928601	27.858	Training	Training
M0605	Blood	180	male	C57BL/6	Normal	Petkovich	435	6.94403	208.321	90	5.41998	162.6	328	4.41832	132.55	142	1.00512	30.1537	Training	Training
M0606	Blood	180	male	C57BL/6	Normal	Petkovich	435	7.87206	236.162	90	5.21366	156.41	328	4.57307	137.192	142	0.909437	27.2831	Test	Training
M0607	Blood	180	male	C57BL/6	Normal	Petkovich	435	6.92456	207.737	90	6.0371	181.113	328	4.55947	136.784	142	0.93046	27.9138	Training	Training
M0608	Blood	180	male	C57BL/6	Normal	Petkovich	435	6.04585	181.376	90	4.93572	148.072	328	4.53994	136.198	142	0.890631	26.7189	Training	Training
M0609	Blood	180	male	C57BL/6	Normal	Petkovich	435	6.42091	192.627	90	5.21541	156.462	328	4.51538	135.461	142	1.07647	32.294	Training	Training
M0610	Blood	180	male	C57BL/6	Normal	Petkovich	435	7.46734	224.02	90	5.6014	168.042	328	4.46094	133.828	142	1.07943	32.3828	Training	Training
M0801	Blood	240	male	C57BL/6	Normal	Petkovich	435	9.86095	295.829	90	8.32833	249.85	328	4.5249	135.747	144	1.10916	33.2749	Training	Training
M0802	Blood	240	male	C57BL/6	Normal	Petkovich	435	9.98109	299.433	90	9.04252	271.276	328	4.59804	137.941	143	1.13057	33.9171	Training	Training
M0803	Blood	240	male	C57BL/6	Normal	Petkovich	435	8.13434	244.03	90	7.76275	232.882	328	4.51354	135.406	142	1.08969	32.6908	Training	Training
M0804	Blood	240	male	C57BL/6	Normal	Petkovich	435	9.17866	275.36	90	7.54991	226.497	328	4.52232	135.669	143	1.07877	32.3631	Training	Training
M0805	Blood	240	male	C57BL/6	Normal	Petkovich	435	8.52603	255.781	90	7.42186	222.656	328	4.50825	135.247	142	0.95536	28.6608	Training	Training
M0806	Blood	240	male	C57BL/6	Normal	Petkovich	435	8.65766	259.73	90	8.55797	256.739	328	4.53358	136.007	144	0.948518	28.4555	Training	Training
M0807	Blood	240	male	C57BL/6	Normal	Petkovich	435	9.07379	272.214	90	9.31658	279.497	328	4.49627	134.888	144	1.2464	37.392	Training	Training
M0808	Blood	240	male	C57BL/6	Normal	Petkovich	435	9.08646	272.594	90	7.22986	216.896	328	4.55915	136.774	143	0.993909	29.8173	Training	Training
M0810	Blood	240	male	C57BL/6	Normal	Petkovich	435	6.59335	197.801	90	6.75198	202.559	328	4.51578	135.473	143	1.01396	30.4189	Test	Training
M1001	Blood	300	male	C57BL/6	Normal	Petkovich	435	9.36279	280.884	90	8.4007	252.021	328	4.47517	134.255	142	0.799869	23.9961	Training	Training
M1002	Blood	300	male	C57BL/6	Normal	Petkovich	435	9.88332	296.499	90	10.0159	300.476	328	4.54771	136.431	142	1.01772	30.5317	Training	Training
M1004	Blood	300	male	C57BL/6	Normal	Petkovich	435	10.9988	329.964	90	11.1778	335.335	328	4.51652	135.496	142	0.981351	29.4405	Training	Training
M1005	Blood	300	male	C57BL/6	Normal	Petkovich	435	11.2271	336.812	90	10.1928	305.785	328	4.58912	137.674	142	1.13549	34.0647	Training	Training
M1006	Blood	300	male	C57BL/6	Normal	Petkovich	435	9.37054	281.116	90	9.5109	285.327	328	4.45203	133.561	142	1.25355	37.6065	Training	Training
M1007	Blood	300	male	C57BL/6	Normal	Petkovich	435	10.9113	327.34	90	11.5676	347.027	328	4.66366	139.91	142	0.810887	24.3266	Training	Training
M1008	Blood	300	male	C57BL/6	Normal	Petkovich	435	12.1988	365.963	90	11.689	350.669	328	4.50786	135.236	144	1.75494	52.6482	Training	Training
M1009	Blood	300	male	C57BL/6	Normal	Petkovich	435	9.58584	287.575	90	9.45367	283.61	328	4.43936	133.181	142	1.45844	43.7533	Training	Training
M1010	Blood	300	male	C57BL/6	Normal	Petkovich	435	12.575	377.251	90	10.1335	304.004	328	4.56261	136.878	142	1.05894	31.7683	Test	Training
M1201	Blood	360	male	C57BL/6	Normal	Petkovich	435	14.5594	436.782	90	13.1829	395.488	328	4.50085	135.026	142	0.994405	29.8321	Training	Training
M1202	Blood	360	male	C57BL/6	Normal	Petkovich	435	14.0266	420.797	90	12.8661	385.982	328	4.61818	138.545	142	1.05898	31.7693	Training	Training
M1203	Blood	360	male	C57BL/6	Normal	Petkovich	435	13.2125	396.375	90	13.7175	411.524	328	4.61773	138.532	145	1.06062	31.8187	Training	Training
M1204	Blood	360	male	C57BL/6	Normal	Petkovich	435	13.3692	401.077	90	12.0424	361.271	328	4.65749	139.725	142	0.971133	29.134	Test	Training
M1205	Blood	360	male	C57BL/6	Normal	Petkovich	435	12.8011	384.034	90	12.9425	388.274	328	4.55212	136.564	143	1.01426	30.4279	Training	Training
M1206	Blood	360	male	C57BL/6	Normal	Petkovich	435	13.2232	396.697	90	13.144	394.319	328	4.62345	138.703	142	0.940204	28.2061	Training	Training
M1207	Blood	360	male	C57BL/6	Normal	Petkovich	435	12.6301	378.902	90	11.6528	349.583	328	4.6254	138.762	143	0.867564	26.0269	Training	Training
M1208	Blood	360	male	C57BL/6	Normal	Petkovich	435	13.4588	403.765	90	14.7092	441.276	328	4.49712	134.914	143	0.92403	27.7209	Training	Training
M1209	Blood	360	male	C57BL/6	Normal	Petkovich	435	13.0701	392.102	90	12.9249	387.747	328	4.46438	133.931	142	1.35342	40.6026	Training	Training
M1210	Blood	360	male	C57BL/6	Normal	Petkovich	435	12.3029	369.087	90	12.6903	380.708	328	4.51495	135.448	142	0.942107	28.2632	Training	Training
M1601	Blood	480	male	C57BL/6	Normal	Petkovich	435	15.8071	474.213	90	17.6052	528.157	328	4.60455	138.137	142	0.836015	25.0805	Test	Training
M1602	Blood	480	male	C57BL/6	Normal	Petkovich	435	15.5971	467.913	90	17.146	514.379	328	4.56129	136.839	142	0.959843	28.7953	Training	Training
M1603	Blood	480	male	C57BL/6	Normal	Petkovich	435	14.538	436.141	90	16.9503	508.508	328	4.60542	138.163	142	1.38886	41.6658	Test	Training
M1605	Blood	480	male	C57BL/6	Normal	Petkovich	435	15.8404	475.212	90	16.1375	484.125	328	4.68476	140.543	142	0.92023	27.6069	Training	Training
M1606	Blood	480	male	C57BL/6	Normal	Petkovich	435	15.7785	473.355	90	15.9301	477.903	328	4.50489	135.147	142	1.05131	31.5393	Test	Training
M1607	Blood	480	male	C57BL/6	Normal	Petkovich	435	16.5112	495.337	90	16.3405	490.216	328	4.57958	137.387	142	1.07876	32.3627	Training	Training
M1608	Blood	480	male	C57BL/6	Normal	Petkovich	435	15.9795	479.386	90	16.6185	498.554	328	4.59379	137.814	142	1.33398	40.0195	Training	Training
M1609	Blood	480	male	C57BL/6	Normal	Petkovich	435	18.5017	555.05	90	19.3411	580.232	328	4.69146	140.744	143	0.903539	27.1062	Training	Training
M1610	Blood	480	male	C57BL/6	Normal	Petkovich	435	17.1337	514.01	90	15.0433	451.298	328	4.55694	136.708	143	0.928755	27.8626	Training	Training
M2001	Blood	600	male	C57BL/6	Normal	Petkovich	435	20.0015	600.046	90	22.0566	661.699	328	4.63649	139.095	142	0.889198	26.676	Training	Training
M2003	Blood	600	male	C57BL/6	Normal	Petkovich	435	20.0535	601.606	90	21.7027	651.08	328	4.60889	138.267	143	0.990909	29.7273	Training	Training
M2004	Blood	600	male	C57BL/6	Normal	Petkovich	435	19.3439	580.318	90	20.9827	629.48	328	4.68187	140.456	144	0.976408	29.2922	Training	Training
M2005	Blood	600	male	C57BL/6	Normal	Petkovich	435	20.5839	617.516	90	21.9026	657.078	328	4.66367	139.91	143	1.03072	30.9217	Training	Training
M2006	Blood	600	male	C57BL/6	Normal	Petkovich	435	19.7035	591.106	90	20.7135	621.404	328	4.67664	140.299	142	1.28559	38.5678	Training	Training
M2007	Blood	600	male	C57BL/6	Normal	Petkovich	435	21.0656	631.967	90	22.9412	688.237	328	4.53888	136.166	142	0.859115	25.7735	Training	Training
M2008	Blood	600	male	C57BL/6	Normal	Petkovich	435	20.2084	606.252	90	20.8992	626.975	328	4.74464	142.339	143	0.894841	26.8452	Training	Training
M2009	Blood	600	male	C57BL/6	Normal	Petkovich	435	20.4127	612.381	90	21.3628	640.884	328	4.61696	138.509	144	0.991792	29.7538	Training	Training
M2010	Blood	600	male	C57BL/6	Normal	Petkovich	435	17.7951	533.853	90	20.9182	627.547	328	4.67028	140.108	142	0.867406	26.0222	Test	Training
M2201	Blood	660	male	C57BL/6	Normal	Petkovich	435	23.0501	691.504	90	24.0847	722.542	328	4.64661	139.398	143	0.968967	29.069	Training	Training
M2202	Blood	660	male	C57BL/6	Normal	Petkovich	435	21.9663	658.989	90	22.295	668.85	328	4.58674	137.602	142	1.18098	35.4294	Training	Training
M2203	Blood	660	male	C57BL/6	Normal	Petkovich	435	22.9295	687.886	90	23.6027	708.081	328	4.69118	140.735	142	1.34372	40.3117	Training	Training
M2204	Blood	660	male	C57BL/6	Normal	Petkovich	435	21.7972	653.915	90	24.07	722.1	328	4.6532	139.596	142	0.988393	29.6518	Test	Training
M2205	Blood	660	male	C57BL/6	Normal	Petkovich	435	21.5958	647.875	90	22.9806	689.417	328	4.63361	139.008	144	1.25848	37.7544	Training	Training
M2206	Blood	660	male	C57BL/6	Normal	Petkovich	435	20.2515	607.544	90	22.7247	681.742	328	4.6963	140.889	143	0.938667	28.16	Training	Training
M2208	Blood	660	male	C57BL/6	Normal	Petkovich	435	21.3076	639.229	90	21.9846	659.538	328	4.65901	139.77	143	0.953833	28.615	Training	Training
M2209	Blood	660	male	C57BL/6	Normal	Petkovich	435	20.4043	612.13	90	23	690	328	4.56372	136.912	143	0.914615	27.4385	Training	Training
M2210	Blood	660	male	C57BL/6	Normal	Petkovich	435	20.5769	617.306	90	21.7078	651.234	328	4.6475	139.425	142	0.925782	27.7735	Training	Training
M2401	Blood	720	male	C57BL/6	Normal	Petkovich	435	24.4412	733.235	90	24.8984	746.952	328	4.62658	138.797	142	0.996423	29.8927	Training	Training
M2402	Blood	720	male	C57BL/6	Normal	Petkovich	435	22.4825	674.475	90	22.9731	689.194	328	4.56102	136.831	142	1.18403	35.5209	Training	Training
M2403	Blood	720	male	C57BL/6	Normal	Petkovich	435	24.505	735.149	90	25.9976	779.928	328	4.66225	139.867	142	1.13788	34.1364	Training	Training
M2404	Blood	720	male	C57BL/6	Normal	Petkovich	435	24.2196	726.588	90	24.1647	724.941	328	4.66573	139.972	142	0.846195	25.3859	Training	Training
M2405	Blood	720	male	C57BL/6	Normal	Petkovich	435	22.551	676.53	90	24.3112	729.335	328	4.67882	140.365	142	0.794802	23.8441	Training	Training
M2407	Blood	720	male	C57BL/6	Normal	Petkovich	435	22.4131	672.392	90	25.447	763.411	328	4.64255	139.277	142	1.16012	34.8036	Training	Training
M2408	Blood	720	male	C57BL/6	Normal	Petkovich	435	22.4624	673.872	90	23.8251	714.754	328	4.60237	138.071	143	0.922247	27.6674	Training	Training
M2409	Blood	720	male	C57BL/6	Normal	Petkovich	435	22.7697	683.09	90	23.7344	712.033	328	4.67939	140.382	143	1.06445	31.9336	Training	Training
M2411	Blood	720	male	C57BL/6	Normal	Petkovich	435	25.3368	760.103	90	25.1622	754.866	328	4.7617	142.851	143	1.19227	35.7682	Training	Training
M2601	Blood	780	male	C57BL/6	Normal	Petkovich	435	26.0246	780.737	90	27.1848	815.543	328	4.6582	139.746	142	0.950399	28.512	Training	Training
M2602	Blood	780	male	C57BL/6	Normal	Petkovich	435	25.1201	753.602	90	24.5507	736.522	328	4.61626	138.488	142	1.02861	30.8584	Training	Training
M2603	Blood	780	male	C57BL/6	Normal	Petkovich	435	24.3834	731.501	90	27.3403	820.21	328	4.72544	141.763	142	1.22688	36.8063	Training	Training
M2604	Blood	780	male	C57BL/6	Normal	Petkovich	435	25.2656	757.968	90	25.8297	774.891	328	4.66417	139.925	142	0.842003	25.2601	Training	Training
M2605	Blood	780	male	C57BL/6	Normal	Petkovich	435	25.1901	755.704	90	25.9628	778.885	328	4.62657	138.797	142	1.20894	36.2681	Training	Training
M2606	Blood	780	male	C57BL/6	Normal	Petkovich	435	26.1329	783.988	90	27.4753	824.26	328	4.59244	137.773	142	1.08418	32.5253	Test	Training
M2607	Blood	780	male	C57BL/6	Normal	Petkovich	435	23.9327	717.982	90	26.3299	789.898	328	4.66778	140.033	143	1.02728	30.8184	Training	Training
M2608	Blood	780	male	C57BL/6	Normal	Petkovich	435	26.2026	786.078	90	26.8006	804.019	328	4.62524	138.757	142	1.1871	35.6129	Training	Training
M2609	Blood	780	male	C57BL/6	Normal	Petkovich	435	24.155	724.649	90	26.2044	786.132	328	4.64544	139.363	142	1.08472	32.5417	Test	Training
M2610	Blood	780	male	C57BL/6	Normal	Petkovich	435	25.4627	763.882	90	28.2479	847.437	328	4.61081	138.324	143	1.03349	31.0047	Training	Training
M2801	Blood	840	male	C57BL/6	Normal	Petkovich	435	21.3318	639.954	90	28.0867	842.602	328	4.69158	140.747	142	0.793874	23.8162	Test	Training
M2802	Blood	840	male	C57BL/6	Normal	Petkovich	435	26.5606	796.818	90	27.6869	830.606	328	4.72562	141.769	143	1.02447	30.734	Training	Training
M2804	Blood	840	male	C57BL/6	Normal	Petkovich	435	27.1878	815.633	90	28.8515	865.544	328	4.73942	142.183	142	1.29204	38.7613	Training	Training
M2805	Blood	840	male	C57BL/6	Normal	Petkovich	435	28.8049	864.146	90	29.6752	890.256	328	4.81287	144.386	142	1.21764	36.5292	Test	Training
M2806	Blood	840	male	C57BL/6	Normal	Petkovich	435	24.7156	741.469	90	26.4852	794.557	328	4.62915	138.875	142	0.994959	29.8488	Test	Training
M2807	Blood	840	male	C57BL/6	Normal	Petkovich	435	26.781	803.429	90	27.0151	810.453	328	4.58609	137.583	142	1.00581	30.1742	Training	Training
M2808	Blood	840	male	C57BL/6	Normal	Petkovich	435	28.8288	864.864	90	28.9546	868.639	328	4.79294	143.788	142	1.4883	44.6491	Training	Training
M2809	Blood	840	male	C57BL/6	Normal	Petkovich	435	26.2107	786.32	90	26.6688	800.063	328	4.62975	138.893	142	1.20904	36.2713	Training	Training
M2810	Blood	840	male	C57BL/6	Normal	Petkovich	435	26.1425	784.275	90	27.3367	820.1	328	4.77467	143.24	142	1.18542	35.5625	Test	Training
M3001	Blood	900	male	C57BL/6	Normal	Petkovich	435	31.1708	935.124	90	30.6037	918.11	328	4.80424	144.127	143	0.837718	25.1316	Training	Training
M3002	Blood	900	male	C57BL/6	Normal	Petkovich	435	28.7491	862.473	90	30.2036	906.107	328	4.81824	144.547	142	1.11621	33.4863	Training	Training
M3003	Blood	900	male	C57BL/6	Normal	Petkovich	435	28.7284	861.851	90	29.6319	888.956	328	4.65196	139.559	142	1.07149	32.1446	Training	Training
M3004	Blood	900	male	C57BL/6	Normal	Petkovich	435	24.0244	720.733	90	28.9767	869.302	328	4.73205	141.962	143	1.02239	30.6717	Test	Training
M3005	Blood	900	male	C57BL/6	Normal	Petkovich	435	28.4245	852.735	90	30.0211	900.633	328	4.66939	140.082	142	1.07756	32.3268	Test	Training
M3006	Blood	900	male	C57BL/6	Normal	Petkovich	435	28.9148	867.444	90	29.7578	892.735	328	4.66128	139.838	142	1.03659	31.0977	Training	Training
M3007	Blood	900	male	C57BL/6	Normal	Petkovich	435	28.8271	864.814	90	30.6498	919.495	328	4.6483	139.449	142	1.12786	33.8357	Training	Training
M3009	Blood	900	male	C57BL/6	Normal	Petkovich	435	29.1567	874.701	90	30.7898	923.694	328	4.64486	139.346	142	1.12257	33.677	Training	Training
M3010	Blood	900	male	C57BL/6	Normal	Petkovich	435	29.4707	884.122	90	30.0252	900.756	328	4.63305	138.991	142	0.954739	28.6422	Training	Training
M3204	Blood	960	male	C57BL/6	Normal	Petkovich	435	29.2999	878.996	90	29.7158	891.473	328	4.51458	135.438	142	1.04934	31.4802	Training	Training
M3205	Blood	960	male	C57BL/6	Normal	Petkovich	435	30.3052	909.157	90	30.3341	910.024	328	4.61375	138.412	142	1.2987	38.9611	Training	Training
M3206	Blood	960	male	C57BL/6	Normal	Petkovich	435	32.8975	986.926	90	33.7529	1012.59	328	4.91812	147.543	142	0.980368	29.411	Training	Training
M3207	Blood	960	male	C57BL/6	Normal	Petkovich	435	30.262	907.859	90	30.2995	908.986	328	4.77435	143.23	142	1.32226	39.6677	Training	Training
M3208	Blood	960	male	C57BL/6	Normal	Petkovich	435	32.48	974.401	90	33.4789	1004.37	328	4.9831	149.493	143	1.15807	34.7422	Training	Training
M3209	Blood	960	male	C57BL/6	Normal	Petkovich	435	30.4144	912.432	90	30.7564	922.691	328	4.76355	142.907	142	1.1997	35.9911	Training	Training
M3210	Blood	960	male	C57BL/6	Normal	Petkovich	435	29.8646	895.938	90	30.2161	906.482	328	4.76866	143.06	142	1.07386	32.2157	Training	Training
M3401	Blood	1020	male	C57BL/6	Normal	Petkovich	435	27.9047	837.141	90	33.8634	1015.9	328	4.82686	144.806	143	1.0041	30.1229	Test	Training
M3402	Blood	1020	male	C57BL/6	Normal	Petkovich	435	29.4176	882.527	90	33.1748	995.245	328	4.71483	141.445	142	1.13772	34.1315	Test	Training
M3403	Blood	1020	male	C57BL/6	Normal	Petkovich	435	29.7687	893.06	90	34.1867	1025.6	328	4.74427	142.328	142	1.36275	40.8825	Test	Training
M3404	Blood	1020	male	C57BL/6	Normal	Petkovich	435	31.1222	933.666	90	34.0486	1021.46	328	4.6968	140.904	143	0.971823	29.1547	Training	Training
M3405	Blood	1020	male	C57BL/6	Normal	Petkovich	435	33.9228	1017.68	90	32.5624	976.873	328	4.69974	140.992	142	1.28412	38.5237	Test	Training
M3406	Blood	1020	male	C57BL/6	Normal	Petkovich	435	35.7506	1072.52	90	34.6865	1040.59	328	4.83428	145.028	142	1.34686	40.4059	Training	Training
M3408	Blood	1020	male	C57BL/6	Normal	Petkovich	435	33.0371	991.114	90	32.6975	980.924	328	4.63844	139.153	142	1.38036	41.4107	Training	Training
M3409	Blood	1020	male	C57BL/6	Normal	Petkovich	435	30.3529	910.586	90	31.1415	934.246	328	4.70531	141.159	142	1.52771	45.8314	Training	Training
M3410	Blood	1020	male	C57BL/6	Normal	Petkovich	435	33.1696	995.089	90	33.1066	993.199	328	4.78129	143.439	143	1.21019	36.3057	Training	Training
M3501	Blood	1050	male	C57BL/6	Normal	Petkovich	435	28.8852	866.556	90	35.0295	1050.88	328	4.61012	138.304	142	1.15093	34.5278	Test	Training
M3501R	Blood	1050	male	C57BL/6	Normal	Petkovich	435	32.4851	974.552	90	33.7596	1012.79	328	4.61569	138.471	143	1.32374	39.7123	Training	Training
M3502	Blood	1050	male	C57BL/6	Normal	Petkovich	435	29.2161	876.484	90	33.1997	995.99	328	4.69264	140.779	143	1.97536	59.2608	Test	Training
M3502R	Blood	1050	male	C57BL/6	Normal	Petkovich	435	34.5478	1036.43	90	34.3397	1030.19	328	4.817	144.51	142	0.947611	28.4283	Training	Training
M3503	Blood	1050	male	C57BL/6	Normal	Petkovich	435	36.0373	1081.12	90	34.5427	1036.28	328	4.97905	149.372	142	1.16983	35.095	Training	Training
M3503R	Blood	1050	male	C57BL/6	Normal	Petkovich	435	34.2113	1026.34	90	35.269	1058.07	328	4.7806	143.418	142	1.35284	40.5853	Training	Training
MIPSK1	Blood	0	male	Kidney iPSCs	Kidney iPSCs	Petkovich	435	1.83389	55.0166	90	0.517004	15.5101	328	3.08906	92.6718	142	0.484977	14.5493	Test
MIPSK2	Blood	0	male	Kidney iPSCs	Kidney iPSCs	Petkovich	435	0.00725109	0.217533	90	0.398423	11.9527	328	3.10173	93.052	143	0.593593	17.8078	Test
MIPSK3	Blood	0	male	Kidney iPSCs	Kidney iPSCs	Petkovich	435	0.483553	14.5066	87	0.889292	26.6788	324	3.13875	94.1626	139	0.636254	19.0876	Test
MIPSL1	Blood	0	male	Lung iPSCs	Lung iPSCs	Petkovich	435	1.82587	54.7761	90	1.03225	30.9676	328	3.1443	94.3289	142	0.38484	11.5452	Test
MIPSL2	Blood	0	male	Lung iPSCs	Lung iPSCs	Petkovich	435	-1.37096	-41.1287	90	0.595365	17.8609	328	3.03892	91.1677	142	0.36186	10.8558	Test
MIPSL3	Blood	0	male	Lung iPSCs	Lung iPSCs	Petkovich	435	-0.26659	-7.99771	90	0.827443	24.8233	328	3.138	94.14	143	0.577533	17.326	Test
SRR1534514	Liver	7	female	C57/bl	Normal	Reizel	435	0.515301	15.459	90	0.709762	21.2929	328	3.23757	97.1272	148	0.325957	9.77871	Training		Training
SRR1534515	Liver	7	female	C57/bl	Normal	Reizel	435	-0.436872	-13.1062	90	0.887481	26.6244	328	3.27014	98.1043	148	0.382264	11.4679	Training		Training
SRR1534516	Liver	7	female	C57/bl	Normal	Reizel	435	-0.451759	-13.5528	89	1.37555	41.2664	328	3.20367	96.1102	148	0.421983	12.6595	Training		Training
SRR1534517	Liver	7	female	C57/bl	Normal	Reizel	435	0.176907	5.30721	89	0.867022	26.0107	328	3.34122	100.237	148	0.356825	10.7047	Training		Training
SRR1534518	Liver	7	female	C57/bl	Normal	Reizel	435	-0.330036	-9.90108	88	0.829916	24.8975	328	3.19733	95.92	148	0.412182	12.3655	Training		Training
SRR1534519	Liver	140	female	C57/bl	Normal	Reizel	435	4.93793	148.138	89	11.9852	359.555	328	4.10392	123.118	148	4.71152	141.346	Training		Training
SRR1534520	Liver	140	female	C57/bl	Normal	Reizel	435	4.84145	145.244	90	6.25924	187.777	328	3.8921	116.763	148	3.17916	95.3749	Training		Training
SRR1534521	Liver	140	female	C57/bl	Normal	Reizel	435	4.50666	135.2	90	8.60258	258.078	328	4.03932	121.18	148	3.14677	94.4032	Training		Training
SRR1534522	Liver	140	female	C57/bl	Normal	Reizel	435	4.66099	139.83	89	8.64161	259.248	328	4.04488	121.346	148	3.15297	94.589	Training		Training
SRR1534523	Liver	140	female	C57/bl	Normal	Reizel	435	4.7303	141.909	90	11.4681	344.044	328	4.03723	121.117	148	3.57312	107.194	Training		Training
SRR1534524	Liver	140	female	C57/bl	Normal	Reizel	435	4.01425	120.428	90	8.42963	252.889	328	4.06143	121.843	148	3.52623	105.787	Training		Training
SRR1534525	Liver	140	female	C57/bl	Normal	Reizel	435	4.68028	140.408	82	8.32949	249.885	328	3.93133	117.94	147	4.4177	132.531	Training		Training
SRR1534526	Liver	140	female	C57/bl	Normal	Reizel	435	7.41627	222.488	85	7.37757	221.327	328	4.05773	121.732	148	3.41833	102.55	Test		Training
SRR1534527	Liver	140	female	C57/bl	Normal	Reizel	435	5.30259	159.078	87	10.3849	311.548	328	4.00361	120.108	147	4.83222	144.967	Training		Training
SRR1534528	Liver	140	female	C57/bl	Normal	Reizel	435	5.40429	162.129	85	7.01916	210.575	328	4.01397	120.419	147	4.281	128.43	Training		Training
SRR1534529	Liver	21	female	C57/bl	Normal	Reizel	435	0.0411585	1.23476	89	4.09796	122.939	328	3.44955	103.487	148	1.10491	33.1473	Training		Training
SRR1534530	Liver	21	female	C57/bl	Normal	Reizel	435	0.948719	28.4616	86	1.47872	44.3615	328	3.56724	107.017	148	0.800085	24.0025	Training		Training
SRR1534531	Liver	21	female	C57/bl	Normal	Reizel	435	1.132	33.9601	90	4.61727	138.518	328	3.55938	106.781	148	1.07761	32.3284	Training		Training
SRR1534532	Liver	21	female	C57/bl	Normal	Reizel	435	0.910848	27.3254	89	5.42487	162.746	328	3.50974	105.292	148	0.980284	29.4085	Training		Training
SRR1534533	Liver	56	female	C57/bl	Normal	Reizel	435	3.06136	91.8408	88	5.87339	176.202	328	3.89847	116.954	148	1.77104	53.1312	Test		Training
SRR1534534	Liver	56	female	C57/bl	Normal	Reizel	435	1.65943	49.783	90	8.14794	244.438	328	3.80431	114.129	148	2.14313	64.2938	Training		Training
SRR1534535	Liver	56	female	C57/bl	Normal	Reizel	435	2.70857	81.2572	90	6.30082	189.025	328	3.88983	116.695	148	2.08751	62.6253	Test		Training
SRR1534536	Liver	56	female	C57/bl	Normal	Reizel	435	2.62618	78.7854	90	5.63943	169.183	328	3.87168	116.15	148	2.02176	60.6528	Test		Training
SRR1534537	Liver	56	female	C57/bl	Normal	Reizel	435	1.68728	50.6185	87	7.54465	226.34	328	3.85824	115.747	148	2.34492	70.3476	Test		Training
SRR1534538	Liver	7	male	C57/bl	Normal	Reizel	435	-0.464064	-13.9219	89	1.05169	31.5508	328	3.26898	98.0694	148	0.360405	10.8121	Training		Training
SRR1534539	Liver	7	male	C57/bl	Normal	Reizel	435	-1.14338	-34.3013	90	0.543259	16.2978	328	3.24858	97.4575	148	0.337024	10.1107	Test		Training
SRR1534540	Liver	7	male	C57/bl	Normal	Reizel	435	-0.616963	-18.5089	90	0.643256	19.2977	328	3.2481	97.4429	148	0.373956	11.2187	Training		Training
SRR1534541	Liver	7	male	C57/bl	Normal	Reizel	435	0.318659	9.55976	90	0.754994	22.6498	328	3.28733	98.62	148	0.364178	10.9254	Training		Training
SRR1534542	Liver	7	male	C57/bl	Normal	Reizel	435	0.199066	5.97199	90	0.535933	16.078	328	3.17982	95.3946	148	0.425128	12.7538	Training		Training
SRR1534543	Liver	140	male	C57/bl	Normal	Reizel	435	4.68274	140.482	90	7.8255	234.765	328	3.93073	117.922	148	3.28057	98.417	Training		Training
SRR1534544	Liver	140	male	C57/bl	Normal	Reizel	435	4.39495	131.849	90	7.782	233.46	328	4.04571	121.371	148	3.98034	119.41	Training		Training
SRR1534545	Liver	140	male	C57/bl	Normal	Reizel	435	5.29748	158.924	89	9.61554	288.466	328	3.95692	118.708	148	3.62862	108.859	Training		Training
SRR1534546	Liver	140	male	C57/bl	Normal	Reizel	435	4.74906	142.472	90	9.33882	280.165	328	4.03646	121.094	148	4.93731	148.119	Test		Training
SRR1534547	Liver	140	male	C57/bl	Normal	Reizel	435	4.66947	140.084	90	9.07734	272.32	328	3.95561	118.668	148	4.55046	136.514	Training		Training
SRR1534548	Liver	140	male	C57/bl	Normal	Reizel	435	9.0626	271.878	90	7.82473	234.742	328	4.06647	121.994	148	3.38806	101.642	Test		Training
SRR1534549	Liver	140	male	C57/bl	Normal	Reizel	435	5.69814	170.944	90	8.52235	255.671	328	3.99093	119.728	148	3.72082	111.625	Training		Training
SRR1534550	Liver	140	male	C57/bl	Normal	Reizel	435	4.84104	145.231	90	10.7921	323.764	328	4.08196	122.459	148	3.51776	105.533	Test		Training
SRR1534551	Liver	140	male	C57/bl	Normal	Reizel	435	5.00088	150.026	86	7.72436	231.731	328	4.06728	122.018	147	3.12845	93.8536	Training		Training
SRR1534552	Liver	140	male	C57/bl	Normal	Reizel	435	5.63822	169.147	87	8.82321	264.696	328	4.09947	122.984	147	3.3793	101.379	Training		Training
SRR1534553	Liver	21	male	C57/bl	Normal	Reizel	435	0.124228	3.72684	88	4.27282	128.185	328	3.53176	105.953	148	0.798297	23.9489	Training		Training
SRR1534554	Liver	21	male	C57/bl	Normal	Reizel	435	0.293863	8.8159	89	1.95072	58.5216	328	3.57072	107.122	148	0.910883	27.3265	Training		Training
SRR1534555	Liver	21	male	C57/bl	Normal	Reizel	435	0.917192	27.5158	89	3.87641	116.292	328	3.4009	102.027	148	0.895378	26.8614	Training		Training
SRR1534556	Liver	21	male	C57/bl	Normal	Reizel	435	1.6276	48.8281	88	6.70931	201.279	328	3.53424	106.027	148	1.144	34.32	Training		Training
SRR1534557	Liver	21	male	C57/bl	Normal	Reizel	435	1.05898	31.7695	89	2.78271	83.4812	328	3.50519	105.156	148	0.811976	24.3593	Training		Training
SRR1534558	Liver	56	male	C57/bl	Normal	Reizel	435	1.9753	59.259	90	4.94371	148.311	328	3.86098	115.829	148	2.14062	64.2186	Training		Training
SRR1534559	Liver	56	male	C57/bl	Normal	Reizel	435	3.1508	94.5241	89	5.58388	167.516	328	3.8317	114.951	148	2.07179	62.1536	Test		Training
SRR1534560	Liver	56	male	C57/bl	Normal	Reizel	435	2.22475	66.7426	87	3.2993	98.979	328	3.89807	116.942	148	2.13898	64.1695	Training		Training
SRR1534561	Liver	56	male	C57/bl	Normal	Reizel	435	1.51633	45.49	90	7.65339	229.602	328	3.92422	117.727	148	2.273	68.19	Test		Training
SRR1534562	Liver	56	male	C57/bl	Normal	Reizel	435	1.91419	57.4257	90	6.29808	188.942	328	3.81598	114.479	148	1.95599	58.6796	Training		Training
SRR1534563	Liver	140	female	C57/bl	castration	Reizel	435	5.67292	170.188	84	3.73613	112.084	328	4.06343	121.903	147	3.53637	106.091	Test		Training
SRR1534564	Liver	140	female	C57/bl	castration	Reizel	435	4.80601	144.18	86	7.80245	234.074	328	3.94889	118.467	147	3.25769	97.7308	Test		Training
SRR1534565	Liver	140	female	C57/bl	castration	Reizel	435	7.18115	215.434	88	7.01675	210.503	328	4.10184	123.055	147	3.46211	103.863	Test		Training
SRR1534566	Liver	217	male	C57/bl	old castration	Reizel	435	9.11477	273.443	87	9.82893	294.868	328	4.22331	126.699	148	4.37212	131.164	Test		Training
SRR1534567	Liver	196	male	C57/bl	old castration	Reizel	435	9.89927	296.978	89	16.1851	485.554	328	4.21267	126.38	147	4.5689	137.067	Test		Training
SRR1534568	Liver	196	male	C57/bl	old castration	Reizel	427	6.82234	204.67	80	6.7673	203.019	328	4.1645	124.935	148	5.33747	160.124	-		Training
SRR1534569	Liver	196	male	C57/bl	old castration	Reizel	435	8.87592	266.277	88	10.4801	314.402	328	4.01589	120.477	147	4.70263	141.079	Test		Training
SRR1534570	Liver	196	male	C57/bl	old castration	Reizel	435	6.95787	208.736	86	7.49447	224.834	328	3.97485	119.246	148	6.05655	181.697	Test		Training
SRR1534571	Liver	196	male	C57/bl	old castration	Reizel	432	5.13152	153.946	82	4.64264	139.279	328	4.16487	124.946	148	5.16512	154.953	-		Training
SRR1534572	Liver	196	male	C57/bl	old castration	Reizel	435	11.6142	348.426	86	4.2176	126.528	328	4.1143	123.429	148	4.62401	138.72	Test		Training
SRR1534573	Liver	196	male	C57/bl	old castration	Reizel	435	10.2315	306.945	86	6.91416	207.425	328	3.9713	119.139	148	5.75363	172.609	Test		Training
SRR1534574	Liver	196	male	C57/bl	old castration	Reizel	435	6.77073	203.122	81	8.97742	269.322	328	4.20847	126.254	148	4.21195	126.359	Test		Training
SRR1534575	Liver	217	male	C57/bl	old castration	Reizel	435	9.21784	276.535	81	8.70887	261.266	328	4.25848	127.754	148	2.54235	76.2705	Test		Training
SRR1534576	Liver	140	male	C57/bl	old castration control	Reizel	435	7.1926	215.778	83	11.7101	351.304	328	4.16143	124.843	147	4.64276	139.283	Test		Training
SRR1534577	Liver	196	male	C57/bl	old castration control	Reizel	435	9.38609	281.583	86	10.5805	317.416	328	4.10341	123.102	147	4.96205	148.861	Test		Training
SRR1534578	Liver	196	male	C57/bl	old castration control	Reizel	435	9.37016	281.105	79	5.07059	152.118	328	4.15108	124.532	147	5.93338	178.001	Test		Training
SRR1534579	Liver	196	male	C57/bl	old castration control	Reizel	435	6.83931	205.179	82	8.647	259.41	328	4.15857	124.757	147	3.92198	117.659	Test		Training
SRR1534580	Liver	196	male	C57/bl	old castration control	Reizel	435	9.02399	270.72	81	7.14889	214.467	328	4.01065	120.32	147	4.34929	130.479	Test		Training
SRR1534581	Liver	196	male	C57/bl	old castration control	Reizel	435	10.1894	305.682	85	9.79576	293.873	328	4.07733	122.32	148	4.44169	133.251	Test		Training
SRR1534582	Liver	196	male	C57/bl	old castration control	Reizel	435	7.00689	210.207	87	11.3334	340.001	328	4.20411	126.123	148	5.00544	150.163	Test		Training
SRR1534583	Liver	196	male	C57/bl	old castration control	Reizel	435	8.50545	255.163	86	10.1837	305.512	328	3.92718	117.816	147	2.40381	72.1142	Test		Training
SRR1534584	Liver	217	male	C57/bl	old castration control	Reizel	435	6.20665	186.199	82	5.94572	178.372	328	4.28339	128.502	148	4.91479	147.444	Test		Training
SRR1534585	Liver	217	male	C57/bl	old castration control	Reizel	435	7.50083	225.025	86	8.63234	258.97	328	4.30823	129.247	148	6.49353	194.806	Test		Training
SRR1534586	Liver	140	male	C57/bl	testosterone	Reizel	435	5.58421	167.526	89	9.89097	296.729	328	4.0368	121.104	148	3.57498	107.249	Test		Training
SRR1534587	Liver	140	male	C57/bl	testosterone	Reizel	435	6.06024	181.807	88	8.74846	262.454	328	4.00696	120.209	148	3.836	115.08	Test		Training
SRR1534588	Liver	140	male	C57/bl	testosterone	Reizel	435	7.07221	212.166	90	11.6789	350.366	328	3.88271	116.481	148	3.08	92.4001	Test		Training
SRR1534589	Liver	140	male	C57/bl	testosterone	Reizel	435	4.65734	139.72	90	8.15863	244.759	328	3.98269	119.481	148	3.39195	101.759	Test		Training
SRR1534590	Liver	140	female	C57/bl	testosterone + castaration	Reizel	435	6.21147	186.344	88	5.96572	178.971	328	4.03564	121.069	147	3.51705	105.511	Test		Training
SRR1534591	Liver	140	female	C57/bl	testosterone + castaration	Reizel	198	4.67961	140.388	32	7.10397	213.119	195	3.51164	105.349	98	2.47046	74.1138	-
SRR1534592	Liver	140	female	C57/bl	testosterone + castaration	Reizel	201	12.2433	367.298	32	13.3091	399.273	221	3.71607	111.482	103	0.91643	27.4929	-
SRR1534593	Liver	140	female	C57/bl	testosterone + castaration	Reizel	435	7.34437	220.331	89	8.03834	241.15	328	4.05551	121.665	147	3.54689	106.407	Test		Training
SRR1534594	Liver	140	female	C57/bl	testosterone + castaration	Reizel	435	4.9323	147.969	87	7.46837	224.051	328	4.04227	121.268	147	3.58032	107.409	Test		Training
SRR1534595	Liver	140	female	C57/bl	testosterone + castaration	Reizel	435	5.08087	152.426	90	10.2036	306.108	328	4.05012	121.504	147	3.11291	93.3874	Test		Training
SRR1534596	Liver	140	male	C57/bl	testosterone control	Reizel	435	6.40231	192.069	87	9.6412	289.236	328	3.93506	118.052	148	3.78624	113.587	Test		Training
SRR1534597	Liver	140	male	C57/bl	testosterone control	Reizel	435	9.10561	273.168	86	8.10877	243.263	328	3.87282	116.185	148	3.67992	110.398	Test		Training
SRR1534598	Liver	140	male	C57/bl	testosterone control	Reizel	435	4.19311	125.793	89	5.0042	150.126	328	3.92826	117.848	148	3.62465	108.74	Test		Training
SRR1534599	Liver	140	male	C57/bl	testosterone control	Reizel	435	1.25826	37.7477	88	4.26113	127.834	328	4.01648	120.495	148	3.45849	103.755	Test		Training
SRR1534600	Liver	140	female	C57/bl	vehicle + castration	Reizel	435	4.21938	126.581	89	7.3376	220.128	328	4.06192	121.858	147	3.86237	115.871	Test		Training
SRR1534601	Liver	140	female	C57/bl	vehicle + castration	Reizel	435	6.35031	190.509	88	7.05833	211.75	328	3.93508	118.052	147	3.81192	114.358	Test		Training
SRR1534602	Liver	140	female	C57/bl	vehicle + castration	Reizel	435	4.79039	143.712	89	9.70178	291.053	328	4.00294	120.088	147	3.74968	112.49	Test		Training
SRR1534603	Liver	140	female	C57/bl	vehicle + castration	Reizel	435	5.52513	165.754	89	7.15796	214.739	328	4.04791	121.437	147	3.37926	101.378	Test		Training
SRR1534604	Liver	140	female	C57/bl	vehicle + castration	Reizel	435	5.56191	166.857	88	5.66159	169.848	328	4.14169	124.251	147	3.26249	97.8748	Test		Training
SRR1534605	Liver	140	female	C57/bl	vehicle + castration	Reizel	435	5.37534	161.26	88	9.52455	285.737	328	3.97788	119.336	147	4.3566	130.698	Test		Training
SRR1534606	Liver	140	male	C57/bl	young castrated	Reizel	435	4.70342	141.102	88	4.71598	141.48	328	3.97147	119.144	148	3.30764	99.2293	Test		Training
SRR1534607	Liver	140	male	C57/bl	young castrated	Reizel	435	6.59134	197.74	90	7.13096	213.929	328	3.95636	118.691	148	3.88456	116.537	Test		Training
SRR1534608	Liver	140	male	C57/bl	young castrated	Reizel	435	2.63018	78.9054	87	7.39391	221.817	328	3.84715	115.414	148	3.97506	119.252	Test		Training
SRR1534609	Liver	140	male	C57/bl	young castrated	Reizel	435	6.41447	192.434	89	8.32909	249.873	328	4.11776	123.533	148	4.19316	125.795	Test		Training
SRR1534610	Liver	140	male	C57/bl	young castrated	Reizel	435	3.87364	116.209	88	6.89972	206.992	328	3.88799	116.64	148	3.70957	111.287	Test		Training
SRR1534611	Liver	140	male	C57/bl	young control castrated	Reizel	435	4.88498	146.55	89	7.32483	219.745	328	4.04611	121.383	148	3.88009	116.403	Test		Training
SRR1534612	Liver	140	male	C57/bl	young control castrated	Reizel	435	8.2296	246.888	89	10.0929	302.788	328	3.85812	115.744	148	3.05237	91.571	Test		Training
SRR1534613	Liver	140	male	C57/bl	young control castrated	Reizel	435	8.19584	245.875	89	8.70982	261.295	328	3.92492	117.748	148	3.67243	110.173	Test		Training
SRR1534614	Liver	140	male	C57/bl	young control castrated	Reizel	435	8.83719	265.116	87	8.40815	252.244	328	3.86561	115.968	148	4.07354	122.206	Test		Training
SRR1534615	Muscle	140	female	C57/bl	Normal	Reizel	435	4.9578	148.734	89	4.44098	133.229	328	4.12794	123.838	148	1.01579	30.4738	Training
SRR1534616	Muscle	140	female	C57/bl	Normal	Reizel	435	5.80698	174.21	90	8.09852	242.956	328	3.92791	117.837	148	1.73546	52.0639	Training
SRR1534617	Muscle	140	female	C57/bl	Normal	Reizel	435	5.34547	160.364	89	4.79068	143.72	328	4.15227	124.568	148	1.36824	41.0472	Training
SRR1534618	Muscle	140	female	C57/bl	Normal	Reizel	435	4.80948	144.284	89	4.45152	133.546	328	3.80493	114.148	148	1.55807	46.7421	Training
SRR1534619	Muscle	140	female	C57/bl	Normal	Reizel	435	5.14082	154.225	90	6.49805	194.941	328	3.99397	119.819	148	1.47052	44.1155	Test
SRR1534620	Muscle	140	female	C57/bl	Normal	Reizel	435	3.0406	91.218	89	5.59045	167.714	328	3.95314	118.594	148	1.27274	38.1822	Test
SRR1534621	Muscle	21	female	C57/bl	Normal	Reizel	435	1.30141	39.0423	90	2.68896	80.6687	328	3.40983	102.295	148	1.19836	35.9509	Training
SRR1534622	Muscle	21	female	C57/bl	Normal	Reizel	435	0.726671	21.8001	80	6.7681	203.043	326	3.41257	102.377	144	0.523777	15.7133	Training
SRR1534623	Muscle	21	female	C57/bl	Normal	Reizel	435	0.624367	18.731	82	4.21772	126.532	328	3.37142	101.142	148	0.924419	27.7326	Training
SRR1534624	Muscle	21	female	C57/bl	Normal	Reizel	435	-0.102417	-3.0725	84	3.10166	93.0497	328	3.5884	107.652	148	1.45228	43.5685	Training
SRR1534625	Muscle	21	female	C57/bl	Normal	Reizel	435	0.875186	26.2556	85	2.90809	87.2426	328	3.39642	101.893	148	1.31451	39.4353	Training
SRR1534626	Muscle	140	male	C57/bl	Normal	Reizel	435	4.33882	130.165	89	6.00985	180.296	328	3.82207	114.662	148	1.5348	46.0441	Training
SRR1534627	Muscle	140	male	C57/bl	Normal	Reizel	435	4.07867	122.36	90	7.77761	233.328	328	3.85475	115.643	148	1.46159	43.8478	Training
SRR1534628	Muscle	140	male	C57/bl	Normal	Reizel	435	4.47207	134.162	90	7.61789	228.537	328	3.81417	114.425	148	1.39936	41.9807	Training
SRR1534629	Muscle	140	male	C57/bl	Normal	Reizel	435	4.83755	145.126	90	7.25436	217.631	328	3.91112	117.333	148	1.84623	55.3869	Training
SRR1534630	Muscle	140	male	C57/bl	Normal	Reizel	435	5.93635	178.09	90	8.08131	242.439	328	3.89536	116.861	148	1.59927	47.978	Training
SRR1534631	Muscle	140	male	C57/bl	Normal	Reizel	435	4.62915	138.875	89	8.86502	265.951	328	3.91126	117.338	148	1.44226	43.2678	Training
SRR1534632	Muscle	140	male	C57/bl	Normal	Reizel	435	4.15738	124.721	90	5.22976	156.893	328	3.88542	116.563	148	2.02973	60.8919	Test
SRR1534633	Muscle	140	male	C57/bl	Normal	Reizel	435	5.5974	167.922	89	5.18815	155.645	328	3.90211	117.063	148	1.51949	45.5846	Test
SRR1534634	Muscle	140	male	C57/bl	Normal	Reizel	435	5.30498	159.149	90	6.76021	202.806	328	3.86203	115.861	148	1.52019	45.6057	Training
SRR1534635	Muscle	21	male	C57/bl	Normal	Reizel	435	0.782888	23.4866	88	5.19059	155.718	328	3.45925	103.777	148	1.20207	36.0621	Training
SRR1534636	Muscle	21	male	C57/bl	Normal	Reizel	435	1.07903	32.3708	89	2.82433	84.73	328	3.43038	102.912	148	1.10899	33.2696	Test
SRR1534637	Muscle	21	male	C57/bl	Normal	Reizel	435	0.184709	5.54128	89	2.73748	82.1245	328	3.53315	105.995	148	1.22277	36.683	Training
SRR1534638	Muscle	21	male	C57/bl	Normal	Reizel	435	0.70129	21.0387	89	4.64412	139.323	328	3.45467	103.64	148	1.29903	38.9708	Training
SRR1534639	Muscle	21	male	C57/bl	Normal	Reizel	435	0.51152	15.3456	89	2.57221	77.1663	328	3.442	103.26	148	1.11802	33.5405	Training
SRR1534640	Muscle	140	male	C57/bl	young castrated	Reizel	435	5.14769	154.431	87	4.71323	141.397	328	3.92731	117.819	148	1.49594	44.8783	Test
SRR1534641	Muscle	140	male	C57/bl	young castrated	Reizel	435	3.92368	117.71	89	8.40355	252.106	328	3.86866	116.06	148	1.61118	48.3355	Test
SRR1534642	Muscle	140	male	C57/bl	young castrated	Reizel	435	5.31803	159.541	90	7.99725	239.918	328	3.85059	115.518	148	1.74364	52.3092	Test
SRR1534643	Muscle	140	male	C57/bl	young castrated	Reizel	435	6.59566	197.87	90	5.00594	150.178	328	3.87114	116.134	148	1.82422	54.7265	Test
SRR1534644	Muscle	140	male	C57/bl	young castrated	Reizel	435	5.94757	178.427	89	8.28479	248.544	328	3.80617	114.185	148	1.61482	48.4445	Test
SRR1534645	Muscle	140	male	C57/bl	young control castrated	Reizel	435	5.39966	161.99	86	3.77397	113.219	328	3.85984	115.795	148	2.46119	73.8356	Test
SRR1534646	Muscle	140	male	C57/bl	young control castrated	Reizel	435	5.54043	166.213	85	9.70911	291.273	328	3.86881	116.064	148	1.90771	57.2313	Test
SRR1534647	Muscle	140	male	C57/bl	young control castrated	Reizel	435	4.38492	131.548	89	6.26798	188.039	328	3.82226	114.668	148	1.75392	52.6177	Test
SRR1534648	Muscle	140	male	C57/bl	young control castrated	Reizel	435	7.25636	217.691	86	3.57387	107.216	328	3.89942	116.982	148	1.87642	56.2926	Test
SRR1534649	Spleen	7	female	C57/bl	Normal	Reizel	435	0.0672619	2.01786	87	1.89962	56.9886	328	3.14009	94.2027	148	0.44314	13.2942	Training
SRR1534650	Spleen	140	female	C57/bl	Normal	Reizel	435	5.74677	172.403	90	4.64776	139.433	328	4.36891	131.067	148	1.02321	30.6964	Training
SRR1534651	Spleen	140	female	C57/bl	Normal	Reizel	435	5.21017	156.305	88	4.9642	148.926	328	4.3994	131.982	148	0.636115	19.0835	Training
SRR1534652	Spleen	140	female	C57/bl	Normal	Reizel	435	6.26695	188.008	87	6.45095	193.528	328	4.02281	120.684	148	1.34044	40.2133	Training
SRR1534653	Spleen	140	female	C57/bl	Normal	Reizel	435	4.51733	135.52	89	6.64645	199.394	328	4.37123	131.137	148	1.09266	32.7798	Training
SRR1534654	Spleen	7	male	C57/bl	Normal	Reizel	435	0.634457	19.0337	89	1.83817	55.1451	328	3.24723	97.4168	148	0.56908	17.0724	Training
SRR1534655	Spleen	140	male	C57/bl	Normal	Reizel	435	6.16871	185.061	89	7.15176	214.553	328	4.39812	131.944	148	0.894096	26.8229	Test
SRR1534656	Spleen	140	male	C57/bl	Normal	Reizel	435	4.73264	141.979	88	3.89697	116.909	328	4.38974	131.692	148	0.995839	29.8752	Training
SRR1534657	Spleen	140	male	C57/bl	Normal	Reizel	435	2.48927	74.6781	85	2.5968	77.9041	328	4.35349	130.605	148	1.30181	39.0544	Test
SRR1534658	Spleen	140	male	C57/bl	Normal	Reizel	435	4.84566	145.37	88	4.90093	147.028	328	4.30642	129.192	148	1.21959	36.5876	Training
SRR1534659	Cerebellum	140	female	C57/bl	Normal	Reizel	435	4.12056	123.617	85	5.42861	162.858	328	3.95943	118.783	148	0.915784	27.4735	Test
SRR1534660	Cerebellum	140	female	C57/bl	Normal	Reizel	435	2.69125	80.7375	80	4.35513	130.654	328	3.92164	117.649	147	1.27267	38.1802	Test
SRR1534661	Cerebellum	140	female	C57/bl	Normal	Reizel	435	4.59852	137.955	84	8.71383	261.415	328	3.86135	115.841	147	1.52391	45.7173	Training
SRR1534662	Cerebellum	140	female	C57/bl	Normal	Reizel	435	4.33719	130.116	84	6.72635	201.79	328	3.92199	117.66	147	1.24498	37.3493	Training
SRR1534663	Cerebellum	7	male	C57/bl	Normal	Reizel	435	-0.26673	-8.00191	86	1.68084	50.4252	328	2.96604	88.9813	148	0.757663	22.7299	Training
SRR1534664	Cerebellum	7	male	C57/bl	Normal	Reizel	435	0.907356	27.2207	87	2.67532	80.2595	328	2.94124	88.2372	147	0.575448	17.2635	Training
SRR1534665	Cerebellum	140	male	C57/bl	Normal	Reizel	435	5.44909	163.473	89	6.60546	198.164	328	3.8882	116.646	148	1.34384	40.3153	Training
SRR1534666	Cerebellum	140	male	C57/bl	Normal	Reizel	435	4.71598	141.479	89	6.87316	206.195	328	3.88015	116.405	148	1.13832	34.1497	Training
SRR1534676	Liver	140	female	C57/bl	Normal	Reizel	425	14.1148	423.443	87	11.1897	335.69	321	4.0159	120.477	148	3.18275	95.4826	-
SRR1534677	Liver	21	male	C57/bl	Normal	Reizel	427	2.59656	77.8968	86	4.25873	127.762	324	3.50673	105.202	146	0.240001	7.20004	-
SRR1534678	Liver	140	male	C57/bl	Normal	Reizel	418	9.4783	284.349	82	5.617	168.51	326	3.77897	113.369	147	2.40542	72.1627	-
SRR2087614	Pro B cells	56	male	C57BL/6	Normal	Orlanski	435	1.98201	59.4604	55	5.98991	179.697	269	3.54379	106.314	120	0.394211	11.8263	Training
SRR2087615	Pro B cells	42	male	C57BL/6	Normal	Orlanski	435	1.17207	35.1621	70	3.61498	108.449	318	3.56484	106.945	140	0.813734	24.412	Training
SRR2087616	Pro B cells	42	female	C57BL/6	Normal	Orlanski	435	1.18713	35.614	73	1.40216	42.0647	309	3.72749	111.825	130	1.32732	39.8196	Training
SRR2087626	Follicular B cells	56	male	C57BL/6	Normal	Orlanski	435	3.34214	100.264	88	3.47581	104.274	328	4.2674	128.022	148	0.827941	24.8382	Test
SRR2087627	Follicular B cells	42	male	C57BL/6	Normal	Orlanski	435	0.0777348	2.33204	86	1.3145	39.4351	328	4.08413	122.524	148	0.58216	17.4648	Training
SRR2087628	Follicular B cells	42	female	C57BL/6	Normal	Orlanski	435	1.74668	52.4005	87	0.583907	17.5172	328	4.17577	125.273	148	0.814904	24.4471	Training
SRR3136665	Liver	780	male	C57BL/6	Normal	Gravina	185	16.6011	498.033	30	9.01096	270.329	150	4.08203	122.461	115	10.3202	309.607	-
SRR3136666	MEFs in culture	0	male	C57BL/6	Normal	Gravina	275	-0.944653	-28.3396	44	4.25023	127.507	225	2.75721	82.7162	133	0.444226	13.3268	-
SRR3136667	Liver	120	male	C57BL/6	Normal	Gravina	217	2.47872	74.3616	41	7.22054	216.616	166	2.90581	87.1742	136	2.01813	60.5439	-
SRR3136668	Liver	120	male	C57BL/6	Normal	Gravina	319	2.73454	82.0361	55	6.8201	204.603	247	3.57897	107.369	143	2.57966	77.3898	-		Training
SRR3136669	MEFs in culture	0	male	C57BL/6	Normal	Gravina	377	-1.6405	-49.2149	70	1.89875	56.9624	287	2.761	82.83	144	0.113844	3.41531	-
SRR3136670	Liver	780	male	C57BL/6	Normal	Gravina	387	11.7423	352.27	67	18.6347	559.042	299	3.75315	112.595	148	21.8914	656.742	-		Training
SRR3136672	Liver	120	male	C57BL/6	Normal	Gravina	423	1.76669	53.0008	83	8.69047	260.714	324	3.96914	119.074	148	3.91059	117.318	-
SRR3136673	Liver	780	male	C57BL/6	Normal	Gravina	427	23.4183	702.548	86	23.2242	696.725	325	4.37847	131.354	148	14.8637	445.91	-
SRR3465523	Liver	42-56	male	mixed	Normal	Zhang	435	5.75493	172.648	67	10.6018	318.054	328	3.646	109.38	135	3.80049	114.015	Test
SRR3465524	Liver	42-56	male	mixed	Normal	Zhang	435	3.96598	118.979	57	11.0699	332.098	328	3.60696	108.209	125	1.8154	54.4619	Test
SRR3465525	Liver	42-56	male	Black-6	Normal	Zhang	435	2.80627	84.188	54	11.3462	340.385	328	3.63562	109.069	121	1.45685	43.7054	Test
SRR3465526	Liver	42-56	male	Black-6	Normal	Zhang	435	4.31512	129.453	55	10.6396	319.189	328	3.70477	111.143	123	2.51139	75.3418	Test
SRR3930708	Liver	168	male	C57BL/6J	Normal	McCormick	435	5.18026	155.408	75	9.0419	271.257	324	3.76152	112.846	132	2.14416	64.3247	Training
SRR3930709	Liver	168	male	C57BL/6J	Normal	McCormick	435	6.20778	186.233	75	9.45977	283.793	322	3.58765	107.63	133	1.56208	46.8623	Training
SRR3930710	Liver	168	male	C57BL/6J	Normal	McCormick	435	5.52581	165.774	75	9.09781	272.934	321	3.57396	107.219	132	2.62908	78.8725	Training
SRR3930711	Liver	168	female	C57BL/6J	Normal	McCormick	435	5.97189	179.157	78	7.42809	222.843	320	3.52896	105.869	133	1.51163	45.3489	Test
SRR3930712	Liver	168	female	C57BL/6J	Normal	McCormick	435	6.57847	197.354	75	10.56	316.801	321	3.62809	108.843	132	2.2076	66.228	Training
SRR3930713	Liver	168	female	C57BL/6J	Normal	McCormick	435	4.60114	138.034	77	8.60935	258.28	321	3.60493	108.148	132	1.98454	59.5362	Training
SRR3930714	Liver	168	male	C57BL/6J	Normal	McCormick	435	4.87113	146.134	78	10.5641	316.923	320	3.51347	105.404	132	1.68218	50.4655	Training
SRR3930715	Liver	168	male	C57BL/6J	Normal	McCormick	435	5.05747	151.724	77	8.01436	240.431	322	3.48982	104.695	132	1.7566	52.6981	Training
SRR3930716	Liver	168	male	C57BL/6J	Normal	McCormick	435	5.07609	152.283	76	10.9981	329.944	323	3.57382	107.215	132	1.84988	55.4965	Training
SRR3930717	Liver	168	female	C57BL/6J	Normal	McCormick	435	5.77223	173.167	76	8.86621	265.986	323	3.82999	114.9	133	1.94536	58.3608	Training
SRR3930718	Liver	168	female	C57BL/6J	Normal	McCormick	435	5.37586	161.276	75	8.6407	259.221	320	3.53484	106.045	132	2.09862	62.9586	Training
SRR3930719	Liver	168	female	C57BL/6J	Normal	McCormick	435	5.76569	172.971	75	8.83702	265.111	324	3.66305	109.891	133	2.04388	61.3165	Test
SRR3930720	Cortex	168	male	C57BL/6J	Normal	McCormick	435	6.0332	180.996	74	7.40529	222.159	316	3.2459	97.377	130	0.417926	12.5378	Training
SRR3930721	Cortex	168	male	C57BL/6J	Normal	McCormick	435	5.97042	179.113	73	6.91656	207.497	320	3.44814	103.444	130	0.73151	21.9453	Training
SRR3930722	Cortex	168	male	C57BL/6J	Normal	McCormick	435	6.35966	190.79	74	8.62113	258.634	317	3.2026	96.0781	130	0.860977	25.8293	Training
SRR3930723	Cortex	168	female	C57BL/6J	Normal	McCormick	435	5.5326	165.978	76	3.96664	118.999	315	3.28413	98.5239	128	0.585349	17.5605	Training
SRR3930724	Cortex	168	female	C57BL/6J	Normal	McCormick	435	7.6301	228.903	75	8.76443	262.933	317	3.25543	97.663	130	0.538133	16.144	Test
SRR3930725	Cortex	168	female	C57BL/6J	Normal	McCormick	435	5.30998	159.3	75	4.62545	138.763	318	3.38147	101.444	132	0.88947	26.6841	Training
SRR3930726	Heart	168	male	C57BL/6J	Normal	McCormick	435	5.81261	174.378	74	10.154	304.619	318	3.38404	101.521	129	1.6872	50.6159	Training
SRR3930727	Heart	168	male	C57BL/6J	Normal	McCormick	435	5.79449	173.835	73	12.2985	368.956	315	3.35411	100.623	129	2.0024	60.0721	Training
SRR3930728	Heart	168	male	C57BL/6J	Normal	McCormick	435	5.56806	167.042	75	9.38458	281.538	317	3.36974	101.092	129	1.23246	36.9737	Test
SRR3930729	Heart	168	female	C57BL/6J	Normal	McCormick	435	6.24876	187.463	75	9.63001	288.9	316	3.42779	102.834	130	1.65371	49.6114	Training
SRR3930730	Heart	168	female	C57BL/6J	Normal	McCormick	435	4.24912	127.473	75	9.24551	277.365	317	3.41824	102.547	130	1.47756	44.3269	Test
SRR3930731	Heart	168	female	C57BL/6J	Normal	McCormick	435	5.13136	153.941	74	11.4871	344.614	318	3.45126	103.538	130	2.16952	65.0856	Training
SRR4473814	Liver	660	male	Ames Dwarf	Prop1 Hom	Wang73Ames	389	7.00022	210.007	71	11.9611	358.832	299	3.67894	110.368	146	4.51369	135.411	-
SRR4473815	Liver	660	male	Ames Dwarf	Prop1 Hom	Wang73Ames	382	12.6857	380.57	73	8.06043	241.813	295	3.86076	115.823	148	6.13929	184.179	-
SRR4473816	Liver	660	male	Ames Dwarf	Prop1 Hom	Wang73Ames	394	10.585	317.55	81	13.512	405.361	301	3.83485	115.046	148	4.92923	147.877	-
SRR4473817	Liver	660	male	Ames Dwarf	Prop1 Hom	Wang73Ames	396	16.8055	504.166	78	12.3107	369.322	296	3.9771	119.313	148	5.66051	169.815	-
SRR4473818	Liver	660	male	Ames Dwarf	Prop1 Het	Wang73Ames	375	8.22734	246.82	77	12.1609	364.828	295	3.75971	112.791	148	14.7085	441.255	-
SRR4473819	Liver	660	male	Ames Dwarf	Prop1 Het	Wang73Ames	381	9.53591	286.077	75	10.2337	307.011	295	4.09508	122.852	147	6.90126	207.038	-
SRR4473820	Liver	660	male	Ames Dwarf	Prop1 Het	Wang73Ames	373	4.34427	130.328	72	7.4776	224.328	286	3.64272	109.282	148	8.72298	261.689	-
SRR4473821	Liver	660	male	Ames Dwarf	Prop1 Het	Wang73Ames	398	9.1924	275.772	78	18.261	547.831	303	3.60173	108.052	148	10.5515	316.545	-
SRR4473822	Liver	60	male	Ames Dwarf	Prop1 Hom	Wang73Ames	403	5.07353	152.206	85	8.24778	247.433	307	3.49818	104.945	147	0.650521	19.5156	-
SRR4473823	Liver	60	male	Ames Dwarf	Prop1 Hom	Wang73Ames	368	5.07893	152.368	72	2.90106	87.0319	273	3.45493	103.648	146	0.800488	24.0146	-
SRR4473824	Liver	60	male	Ames Dwarf	Prop1 Hom	Wang73Ames	391	0.651653	19.5496	79	8.63528	259.058	305	3.48961	104.688	148	0.405602	12.1681	-
SRR4473825	Liver	60	male	Ames Dwarf	Prop1 Hom	Wang73Ames	376	-2.60323	-78.0968	73	4.47844	134.353	285	3.48248	104.474	146	0.46018	13.8054	-
SRR4473826	Liver	60	male	Ames Dwarf	Prop1 Het	Wang73Ames	394	4.94597	148.379	81	7.34941	220.482	304	3.46567	103.97	148	2.18881	65.6644	-
SRR4473827	Liver	60	male	Ames Dwarf	Prop1 Het	Wang73Ames	389	9.28231	278.469	77	8.35497	250.649	302	3.86489	115.947	148	1.69362	50.8085	-
SRR4473828	Liver	60	male	Ames Dwarf	Prop1 Het	Wang73Ames	396	-2.61485	-78.4454	75	6.48056	194.417	297	3.61097	108.329	148	4.04028	121.208	-
SRR4473829	Liver	60	male	Ames Dwarf	Prop1 Het	Wang73Ames	382	10.5154	315.461	72	4.94699	148.41	299	3.81842	114.553	147	1.16017	34.8052	-
SRR4473855	Liver	60	female	UM-HET3	Untreated	Wang74	379	-0.0627227	-1.88168	77	6.52059	195.618	295	3.63368	109.01	148	5.37008	161.102	-
SRR4473856	Liver	60	female	UM-HET3	Untreated	Wang74	384	4.06966	122.09	80	8.34271	250.281	292	3.5571	106.713	148	3.49846	104.954	-
SRR4473857	Liver	60	female	UM-HET3	Untreated	Wang74	388	2.67632	80.2896	77	8.10917	243.275	297	4.13038	123.911	147	4.60276	138.083	-
SRR4473858	Liver	60	female	UM-HET3	Untreated	Wang74	376	5.32778	159.833	76	4.19943	125.983	297	3.84531	115.359	148	3.2285	96.8551	-
SRR4473859	Liver	660	female	UM-HET3	Untreated	Wang74	380	11.726	351.781	83	14.7964	443.892	295	3.81182	114.355	148	10.565	316.951	-
SRR4473860	Liver	660	female	UM-HET3	Untreated	Wang74	393	7.826	234.78	82	11.8042	354.126	292	3.84147	115.244	148	16.719	501.571	-
SRR4473861	Liver	660	female	UM-HET3	Untreated	Wang74	388	8.92055	267.616	78	11.1919	335.756	292	4.05475	121.643	148	15.329	459.869	-
SRR4473862	Liver	660	female	UM-HET3	Untreated	Wang74	389	18.0854	542.561	75	8.3753	251.259	297	3.77937	113.381	148	23.1232	693.695	-
SRR5195621	Cortex	287	male	C57BL/6 BABR	Normal	Stubbs	435	8.69616	260.885	77	4.21627	126.488	324	4.21965	126.589	124	1.16854	35.0562	Training
SRR5195622	Heart	287	male	C57BL/6 BABR	Normal	Stubbs	435	8.02295	240.688	75	5.25785	157.736	326	4.21454	126.436	125	1.11849	33.5547	Test
SRR5195623	Liver	287	male	C57BL/6 BABR	Normal	Stubbs	435	9.22153	276.646	73	15.8022	474.065	323	4.25447	127.634	123	5.56098	166.829	Training
SRR5195624	Lung	287	male	C57BL/6 BABR	Normal	Stubbs	435	9.02531	270.759	74	9.55042	286.513	326	4.09048	122.714	122	1.63449	49.0346	Training
SRR5195625	Cortex	287	male	C57BL/6 BABR	Normal	Stubbs	435	8.34552	250.366	77	1.90102	57.0306	326	4.22492	126.748	123	0.720266	21.608	Training
SRR5195626	Heart	287	male	C57BL/6 BABR	Normal	Stubbs	435	9.56644	286.993	76	4.38667	131.6	327	4.13844	124.153	126	0.961467	28.844	Training
SRR5195627	Liver	287	male	C57BL/6 BABR	Normal	Stubbs	435	6.88204	206.461	75	9.01203	270.361	325	4.3868	131.604	122	2.97934	89.3802	Test
SRR5195628	Lung	287	male	C57BL/6 BABR	Normal	Stubbs	435	8.95835	268.751	74	6.74152	202.246	325	3.95643	118.693	124	1.09826	32.9478	Training
SRR5195629	Cortex	287	male	C57BL/6 BABR	Normal	Stubbs	435	8.42999	252.9	78	2.46768	74.0304	324	4.23293	126.988	125	1.12603	33.7808	Training
SRR5195630	Heart	287	male	C57BL/6 BABR	Normal	Stubbs	435	9.46611	283.983	76	5.59488	167.846	326	4.14112	124.234	126	1.5618	46.854	Training
SRR5195631	Liver	287	male	C57BL/6 BABR	Normal	Stubbs	435	8.36634	250.99	76	12.0273	360.82	327	4.26206	127.862	126	2.9969	89.9071	Training
SRR5195632	Lung	287	male	C57BL/6 BABR	Normal	Stubbs	435	7.17358	215.208	77	7.00879	210.264	325	4.03459	121.038	129	1.57561	47.2683	Test
SRR5195633	Cortex	287	male	C57BL/6 BABR	Normal	Stubbs	435	7.23872	217.162	74	3.51569	105.471	325	4.21701	126.51	121	1.13926	34.1779	Test
SRR5195634	Heart	287	male	C57BL/6 BABR	Normal	Stubbs	435	8.61981	258.594	72	4.22961	126.888	325	4.03974	121.192	122	1.19401	35.8202	Training
SRR5195635	Liver	287	male	C57BL/6 BABR	Normal	Stubbs	435	9.07515	272.254	71	11.0072	330.216	324	4.27858	128.357	121	3.42168	102.651	Training
SRR5195636	Lung	287	male	C57BL/6 BABR	Normal	Stubbs	435	8.63967	259.19	75	9.1215	273.645	325	3.91044	117.313	125	0.992974	29.7892	Training
SRR5195637	Cortex	189	male	C57BL/6 BABR	Normal	Stubbs	435	6.89189	206.757	76	1.15401	34.6202	324	4.11363	123.409	126	0.976911	29.3073	Test
SRR5195638	Heart	189	male	C57BL/6 BABR	Normal	Stubbs	435	7.0837	212.511	70	6.21748	186.524	325	4.13367	124.01	126	1.28528	38.5585	Training
SRR5195639	Liver	189	male	C57BL/6 BABR	Normal	Stubbs	435	5.70248	171.074	76	7.8695	236.085	323	4.29028	128.708	129	2.16513	64.954	Test
SRR5195640	Lung	189	male	C57BL/6 BABR	Normal	Stubbs	435	6.06389	181.917	74	8.19083	245.725	326	4.03249	120.975	124	1.95801	58.7403	Test
SRR5195641	Cortex	189	male	C57BL/6 BABR	Normal	Stubbs	435	7.20896	216.269	75	4.61755	138.527	325	4.16237	124.871	125	0.891471	26.7441	Training
SRR5195642	Heart	189	male	C57BL/6 BABR	Normal	Stubbs	435	5.95717	178.715	75	5.08625	152.588	326	4.07732	122.32	123	1.16816	35.0447	Training
SRR5195643	Liver	189	male	C57BL/6 BABR	Normal	Stubbs	435	5.4575	163.725	75	10.7935	323.805	324	4.28566	128.57	119	5.62091	168.627	Training
SRR5195644	Lung	189	male	C57BL/6 BABR	Normal	Stubbs	435	5.96455	178.937	76	6.71475	201.442	325	4.01836	120.551	121	1.63333	48.9999	Training
SRR5195645	Cortex	189	male	C57BL/6 BABR	Normal	Stubbs	435	5.81787	174.536	76	1.56793	47.038	326	4.19525	125.857	123	0.996585	29.8975	Training
SRR5195646	Heart	189	male	C57BL/6 BABR	Normal	Stubbs	435	9.05756	271.727	73	5.69689	170.907	326	4.0141	120.423	122	1.13005	33.9015	Test
SRR5195647	Liver	189	male	C57BL/6 BABR	Normal	Stubbs	435	6.30197	189.059	74	11.4768	344.303	324	4.14226	124.268	122	2.92891	87.8672	Training
SRR5195648	Lung	189	male	C57BL/6 BABR	Normal	Stubbs	435	6.25177	187.553	74	8.71542	261.462	326	4.00556	120.167	125	1.16123	34.8369	Training
SRR5195649	Cortex	189	male	C57BL/6 BABR	Normal	Stubbs	435	6.05857	181.757	75	1.49923	44.9768	324	4.11181	123.354	123	1.02857	30.8572	Training
SRR5195650	Heart	189	male	C57BL/6 BABR	Normal	Stubbs	435	6.73678	202.103	76	5.61058	168.317	327	4.08669	122.601	124	1.23629	37.0886	Training
SRR5195651	Liver	189	male	C57BL/6 BABR	Normal	Stubbs	435	5.90873	177.262	74	11.0357	331.07	323	4.10541	123.162	122	3.11291	93.3872	Training
SRR5195652	Lung	189	male	C57BL/6 BABR	Normal	Stubbs	435	5.89961	176.988	73	4.41902	132.571	323	3.99678	119.903	124	2.3283	69.8491	Training
SRR5195653	Cortex	7	male	C57BL/6 BABR	Normal	Stubbs	435	0.59337	17.8011	76	0.613528	18.4059	327	3.02555	90.7666	123	0.389382	11.6815	Training
SRR5195654	Heart	7	male	C57BL/6 BABR	Normal	Stubbs	435	1.17196	35.1589	74	2.87255	86.1764	325	3.19222	95.7667	123	1.21261	36.3784	Training
SRR5195655	Liver	7	male	C57BL/6 BABR	Normal	Stubbs	435	-0.095314	-2.85942	76	0.735481	22.0644	325	3.13312	93.9936	123	0.627901	18.837	Training
SRR5195656	Lung	7	male	C57BL/6 BABR	Normal	Stubbs	435	-0.0761676	-2.28503	73	1.54957	46.4871	325	3.03177	90.953	123	1.38872	41.6617	Training
SRR5195657	Cortex	7	male	C57BL/6 BABR	Normal	Stubbs	435	1.04799	31.4396	73	0.974797	29.2439	325	3.08161	92.4483	122	0.559556	16.7867	Test
SRR5195658	Liver	7	male	C57BL/6 BABR	Normal	Stubbs	435	0.243668	7.31005	77	3.24034	97.2102	327	3.24962	97.4886	123	0.766247	22.9874	Training
SRR5195659	Lung	7	male	C57BL/6 BABR	Normal	Stubbs	435	-0.184844	-5.54533	76	2.55531	76.6594	324	3.14013	94.2038	125	0.542493	16.2748	Training
SRR5195660	Cortex	7	male	C57BL/6 BABR	Normal	Stubbs	435	0.24334	7.30019	73	0.851971	25.5591	325	2.95149	88.5446	126	0.353536	10.6061	Training
SRR5195661	Heart	7	male	C57BL/6 BABR	Normal	Stubbs	435	0.669421	20.0826	77	1.83092	54.9277	324	3.15824	94.7473	122	0.967587	29.0276	Training
SRR5195662	Lung	7	male	C57BL/6 BABR	Normal	Stubbs	435	0.784494	23.5348	78	2.68289	80.4867	327	3.11778	93.5335	126	0.618131	18.5439	Training
SRR5195663	Cortex	98	male	C57BL/6 BABR	Normal	Stubbs	435	5.05892	151.767	75	4.94815	148.445	326	3.98721	119.616	128	0.495568	14.867	Training
SRR5195664	Heart	98	male	C57BL/6 BABR	Normal	Stubbs	435	5.84937	175.481	75	8.91209	267.363	325	3.89739	116.922	126	1.60838	48.2515	Test
SRR5195665	Liver	98	male	C57BL/6 BABR	Normal	Stubbs	435	3.63387	109.016	78	5.52567	165.77	326	4.01696	120.509	122	2.56251	76.8754	Training
SRR5195666	Lung	98	male	C57BL/6 BABR	Normal	Stubbs	435	3.826	114.78	77	4.41251	132.375	327	3.83371	115.011	124	1.76767	53.03	Training
SRR5195667	Cortex	98	male	C57BL/6 BABR	Normal	Stubbs	435	5.32334	159.7	75	3.00581	90.1743	327	4.07334	122.2	130	0.601251	18.0375	Training
SRR5195668	Heart	98	male	C57BL/6 BABR	Normal	Stubbs	435	4.46998	134.099	74	5.54749	166.425	324	3.84734	115.42	124	0.940249	28.2075	Training
SRR5195669	Liver	98	male	C57BL/6 BABR	Normal	Stubbs	435	3.94573	118.372	73	11.3201	339.603	325	3.88664	116.599	124	3.36846	101.054	Training
SRR5195670	Lung	98	male	C57BL/6 BABR	Normal	Stubbs	435	4.77756	143.327	74	4.53461	136.038	324	3.82277	114.683	122	1.28561	38.5683	Training
SRR5195671	Cortex	7	male	C57BL/6 BABR	Normal	Stubbs	435	-0.108895	-3.26686	76	1.01894	30.5682	325	2.9956	89.8681	128	0.706982	21.2095	Training
SRR5195672	Heart	7	male	C57BL/6 BABR	Normal	Stubbs	435	0.52523	15.7569	77	1.54844	46.4531	326	3.16243	94.8728	127	0.847562	25.4269	Training
SRR5195673	Liver	7	male	C57BL/6 BABR	Normal	Stubbs	435	0.197685	5.93054	76	0.973405	29.2022	326	3.20999	96.2998	127	0.664447	19.9334	Training
SRR5195674	Lung	7	male	C57BL/6 BABR	Normal	Stubbs	435	0.950687	28.5206	78	2.54937	76.481	327	3.1753	95.259	126	0.986637	29.5991	Training
SRR5195675	Cortex	189	male	C57BL/6 BABR	Normal	Stubbs	435	5.60851	168.255	75	2.95117	88.5352	326	4.16391	124.917	126	0.40602	12.1806	Training
SRR5195676	Heart	189	male	C57BL/6 BABR	Normal	Stubbs	435	7.4727	224.181	73	4.79244	143.773	326	4.02309	120.693	125	0.890815	26.7245	Test
SRR5195677	Liver	189	male	C57BL/6 BABR	Normal	Stubbs	435	4.11534	123.46	70	12.9521	388.563	323	3.95513	118.654	119	2.98232	89.4697	Test
SRR5195678	Lung	189	male	C57BL/6 BABR	Normal	Stubbs	435	6.37913	191.374	73	7.12408	213.722	323	3.9832	119.496	122	1.59339	47.8018	Training
SRR5195679	Cortex	98	male	C57BL/6 BABR	Normal	Stubbs	435	4.37991	131.397	73	1.80813	54.2438	326	3.99282	119.785	123	0.672351	20.1705	Training
SRR5195680	Heart	98	male	C57BL/6 BABR	Normal	Stubbs	435	5.98568	179.57	76	7.18336	215.501	325	3.92807	117.842	126	1.21957	36.5871	Training
SRR5195681	Liver	98	male	C57BL/6 BABR	Normal	Stubbs	435	3.29939	98.9817	76	16.6297	498.891	325	4.03377	121.013	124	2.73895	82.1686	Training
SRR5195682	Lung	98	male	C57BL/6 BABR	Normal	Stubbs	435	3.30964	99.2893	75	4.96439	148.932	324	3.78147	113.444	123	1.28758	38.6275	Training
SRR788599	Liver	112	female	DBA/2J	Normal	Schillebeeckx	328	11.8867	356.602	38	16.2585	487.754	290	3.65392	109.618	81	1.04972	31.4917	-
SRR788600	Liver	112	female	DBA/2J	Normal	Schillebeeckx	334	10.614	318.421	40	12.8639	385.918	292	3.69535	110.861	82	1.43516	43.0547	-
SRR788601	Liver	112	female	DBA/2J	Normal	Schillebeeckx	327	10.7784	323.351	39	12.5938	377.813	289	3.64899	109.47	82	1.34202	40.2607	-
SRR788602	Liver	112	female	DBA/2J	Normal	Schillebeeckx	320	15.4694	464.083	40	8.42999	252.9	287	3.61749	108.525	75	1.22228	36.6685	-
SRR788603	Liver	112	female	DBA/2J	Normal	Schillebeeckx	351	18.2704	548.111	43	5.96426	178.928	290	3.78442	113.532	82	0.814956	24.4487	-
SRR788604	Liver	112	female	DBA/2J	Normal	Schillebeeckx	301	17.1233	513.699	37	9.69905	290.971	287	3.6558	109.674	76	0.82392	24.7176	-
SRR788611	Liver	112	female	C57BL/6	Normal	Schillebeeckx	98	12.853	385.589	30	17.6681	530.044	64	3.19343	95.8028	22	1.44903	43.4709	-
SRR788612	Liver	112	female	C57BL/6	Normal	Schillebeeckx	327	8.1838	245.514	45	14.9917	449.751	312	3.70335	111.1	81	0.86719	26.0157	-
SRR788613	Liver	112	female	C57BL/6	Normal	Schillebeeckx	331	12.0131	360.394	45	18.5949	557.847	321	3.87635	116.291	87	1.49101	44.7303	-
SRR788614	Liver	112	female	C57BL/6	Normal	Schillebeeckx	296	-0.326546	-9.79639	30	17.7321	531.963	299	3.90214	117.064	70	1.18241	35.4724	-
SRR788615	Liver	112	female	C57BL/6	Normal	Schillebeeckx	312	9.29673	278.902	44	18.2587	547.76	312	3.85914	115.774	74	1.33998	40.1995	-
SRR788616	Liver	112	female	C57BL/6	Normal	Schillebeeckx	190	19.2902	578.705	33	11.6412	349.236	205	3.5499	106.497	46	2.45843	73.753	-
SRR788617	Liver	112	female	C57BL/6	Normal	Schillebeeckx	216	11.1113	333.34	33	18.3835	551.506	211	3.62976	108.893	46	2.98439	89.5318	-
SRR788618	Liver	112	female	C57BL/6	Normal	Schillebeeckx	213	12.7559	382.677	34	12.188	365.639	212	3.50362	105.109	47	2.02598	60.7793	-
SRR788619	Liver	112	female	C57BL/6	Normal	Schillebeeckx	408	9.82484	294.745	45	19.8991	596.973	328	4.14702	124.411	106	2.6336	79.0081	-
SRR788620	Liver	112	female	C57BL/6	Normal	Schillebeeckx	406	10.9116	327.348	44	16.6143	498.428	328	4.16802	125.041	101	4.74264	142.279	-
SRR788621	Liver	112	female	C57BL/6	Normal	Schillebeeckx	395	12.2199	366.596	39	18.3162	549.486	328	4.22017	126.605	102	3.11901	93.5703	-

## Sheet: Results on independent set
SampleID	Age	Tissue	MBase	Days	WLMT age	WLMT covered	Blood age	Blood covered	YOMT age	YOMT covered	Liver age	Liver covered	WLMT delta	Blood delta	YOMT delta	Liver delta
SRR4004462	1wk	Heart	5443	7	38.3384	435	90.5247	90	92.7557	328	11.4669	148	31.3384	83.5247	85.7557	4.46689
SRR4004463	1wk	Heart	4564	7	3.13754	435	72.7882	89	92.6994	328	13.3639	148	-3.86246	65.7882	85.6994	6.36389
SRR4004464	1wk	Hippocampus	3780	7	62.5156	435	83.6477	88	95.241	328	15.9776	148	55.5156	76.6477	88.241	8.97757
SRR4004465	1wk	Hippocampus	3075	7	-12.4793	434	32.0871	87	99.2966	328	10.7567	148	-19.4793	25.0871	92.2966	3.75671
SRR4004466	1wk	Hippocampus	2528	7	-50.5416	434	36.9075	83	90.9364	328	16.5771	148	-57.5416	29.9075	83.9364	9.57711
SRR4004467	1wk	Hippocampus	884	7	-4.94446	413	58.9149	74	98.2456	327	11.2637	146	-11.9445	51.9149	91.2456	4.26366
SRR4004479	1wk	Heart	3668	7	129.8	435	83.8785	88	94.1103	328	15.6305	148	122.8	76.8785	87.1103	8.63051
SRR4004480	1wk	Lung	4767	7	46.573	435	101.91	88	92.2148	328	13.6386	148	39.573	94.9099	85.2148	6.63856
SRR4004481	1wk	Heart	3451	7	-6.45635	435	54.5073	88	91.5866	328	9.77251	148	-13.4563	47.5073	84.5866	2.77251
SRR4004482	1wk	Lung	2485	7	-23.021	434	50.0879	85	93.3885	328	8.79266	148	-30.021	43.0879	86.3885	1.79266
SRR4004483	1wk	Heart	2653	7	85.2326	435	84.9184	88	94.7212	328	11.8521	148	78.2326	77.9184	87.7212	4.85212
SRR4004484	1wk	Lung	2834	7	36.4111	434	222.672	84	92.8392	328	16.995	148	29.4111	215.672	85.8392	9.99497
SRR4004518	20wk	Hippocampus	3158	140	270.292	435	166.515	83	117.491	328	23.632	148	130.292	26.5154	-22.5086	-116.368
SRR4004520	20wk	Hippocampus	1866	140	253.678	430	91.3651	82	119.353	328	43.4495	148	113.678	-48.6349	-20.6472	-96.5505
SRR4004521	20wk	Hippocampus	1208	140	104.548	422	95.8694	72	115.31	325	48.9834	146	-35.4518	-44.1306	-24.6901	-91.0166
SRR4004523	20wk	Hippocampus	3885	140	133.606	431	111.422	83	117.063	328	24.3695	148	-6.39436	-28.5776	-22.9367	-115.63
SRR4004522	20wk	Hippocampus	3026	140	225.023	434	87.1147	87	113.877	328	39.4929	148	85.0233	-52.8853	-26.1228	-100.507
SRR4004524	20wk	Hippocampus	2026	140	43.2308	433	79.2818	86	112.465	328	45.7427	148	-96.7692	-60.7182	-27.5349	-94.2573
SRR4004525	20wk	Hippocampus	3127	140	217.243	435	103.832	85	114.288	328	41.576	148	77.2432	-36.1685	-25.7122	-98.424
SRR4004527	20wk	Lung	3053	140	178.242	435	120.013	83	110.357	328	31.3864	148	38.2424	-19.9871	-29.6435	-108.614
SRR4004526	20wk	Heart	3346	140	224.697	435	182.807	87	110.974	328	29.4165	148	84.6972	42.8071	-29.0261	-110.584
SRR4004528	20wk	Heart	1600	140	140.113	429	72.7256	87	113.276	328	44.7379	148	0.112699	-67.2744	-26.7239	-95.2621
SRR4004529	20wk	Lung	3065	140	199.97	435	214.619	85	112.815	328	43.7504	148	59.9705	74.6193	-27.1848	-96.2496
SRR4004530	1wk	Heart	1633	7	3.70034	435	118.819	87	92.1868	328	11.0997	148	-3.29966	111.819	85.1868	4.09969
SRR4004531	1wk	Lung	1959	7	30.1065	435	74.3639	90	92.0638	328	12.69	148	23.1065	67.3639	85.0638	5.68996
SRR4004534	20wk	Heart	4492	140	306.295	435	208.36	90	116.37	328	29.1806	148	166.295	68.3604	-23.6302	-110.819
SRR4004533	1wk	Heart	1630	7	71.4058	435	81.4299	89	95.8787	328	11.7263	148	64.4058	74.4299	88.8787	4.72634
SRR4004535	20wk	Heart	1597	140	211.162	435	111.279	85	113.531	328	27.9693	148	71.1619	-28.7213	-26.4692	-112.031
SRR4004536	1wk	Lung	1417	7	-8.9405	435	53.963	87	97.0014	328	14.7966	148	-15.9405	46.963	90.0014	7.79661
SRR4004537	20wk	Lung	2131	140	199.557	435	225.295	90	108.049	328	26.4976	148	59.5567	85.2945	-31.951	-113.502
SRR4004538	20wk	Lung	1512	140	156.957	435	254.075	86	108.531	328	30.143	148	16.9566	114.075	-31.4693	-109.857
