# Supplementary material for: A whole lifespan mouse multi-tissue DNA methylation clock
Source: eLife. 2018 Nov 14;7:e40675. doi: 10.7554/eLife.40675 (PMC6287945; doi:10.7554/eLife.40675)
Supplement: Supplementary file 2. [file elife-40675-supp2.xlsx]

## Sheet: Sheet1
Strain	Source	Age (months)	Sex	Tissue	Number of mice per group
C57BL/6	NIA	6	Male	Liver	5
C57BL/6	NIA	10	Male	Liver	1
C57BL/6	NIA	12	Male	Liver	4
C57BL/6	NIA	20	Male	Liver	5
C57BL/6	NIA	30	Male	Liver	5
C57BL/6	NIA	6	Male	Heart	4
C57BL/6	NIA	10	Male	Heart	1
C57BL/6	NIA	12	Male	Heart	5
C57BL/6	NIA	20	Male	Heart	5
C57BL/6	NIA	30	Male	Heart	5
C57BL/6	NIA	6	Male	Lung	4
C57BL/6	NIA	12	Male	Lung	4
C57BL/6	NIA	20	Male	Lung	5
C57BL/6	NIA	30	Male	Lung	4
C57BL/6	NIA	6	Male	Cortex	5
C57BL/6	NIA	12	Male	Cortex	5
C57BL/6	NIA	20	Male	Cortex	5
C57BL/6	NIA	30	Male	Cortex	4
