# Supplementary material for: A whole lifespan mouse multi-tissue DNA methylation clock
Source: eLife. 2018 Nov 14;7:e40675. doi: 10.7554/eLife.40675 (PMC6287945; doi:10.7554/eLife.40675)
Supplement: Supplementary file 3. [file elife-40675-supp3.xlsx]

## Sheet: Whole lifespan multi-tissue
Chromosome	Position	Weight	Relation to CpG island	Gene name	Feature
chr10	111559529	0.0936805	-	-	-
chr10	115250413	-0.0449289	Shore	Tbc1d15	Intron
chr10	118803606	-0.02933	-	-	-
chr10	121498258	-0.021227	-	-	-
chr10	127620127	-0.166235	Shore	Lrp1	Intron
chr10	19970189	-0.0275412	-	Map3k5	Intron
chr10	19970209	-0.0946243	-	Map3k5	Intron
chr10	33624567	0.153783	Island	Clvs2	Exon
chr10	42644582	0.221426	-	-	-
chr10	4621215	0.0211475	-	Esr1	Intron
chr10	57795976	-0.0751372	Shore	Smpdl3a	Intron
chr10	60698046	0.113035	-	Cdh23	1 to 5kb
chr10	61828281	-0.124522	-	-	-
chr10	63820265	-0.0046204	-	Ctnna3	Exon
chr10	67979197	-0.143667	Shore	Rtkn2	Promoter
chr10	68137630	-0.0918408	-	Arid5b	Intron
chr10	75014983	-0.0643752	-	Gnaz	Exon
chr10	78273866	-0.085846	-	Agpat3	Intron
chr10	78487669	-0.0761068	-	-	-
chr10	80182188	-0.0657969	Shelf	Bc1	Intron
chr10	80534973	0.056417	-	Atp8b3	Intron
chr10	84760142	0.0184153	Island	Rfx4	Intron
chr11	100367639	-0.124706	-	-	-
chr11	102255939	0.0112889	-	BC030867	Exon
chr11	107372077	-0.174834	-	Pitpnc1	Intron
chr11	114423667	0.141728	-	4932435O22Rik	Exon
chr11	114479395	0.00420718	-	-	-
chr11	115989660	-0.00306895	-	Itgb4	Exon
chr11	116515706	0.00634797	-	-	-
chr11	117175709	0.0643484	-	-	-
chr11	117232283	-0.000252815	-	43352	Intron
chr11	117233137	-0.472534	-	43352	Intron
chr11	117425850	-0.213053	-	-	-
chr11	119026286	0.0443434	Shelf	Cbx2	Intron
chr11	119198909	0.0431601	-	Tbc1d16	Intron
chr11	119514867	0.0794754	-	-	-
chr11	15818883	-0.070051	-	-	-
chr1	119487879	0.0377112	-	Ralb	Intron
chr1	120699024	0.126465	-	-	-
chr11	25314860	0.103408	-	-	-
chr1	127397517	0.0975652	-	Mgat5	Exon
chr1	133177284	-0.222814	-	-	-
chr1	143263365	-0.132342	-	-	-
chr11	45980354	0.0780466	Island	Sox30	Exon
chr11	45980357	0.113812	Island	Sox30	Exon
chr11	45980360	0.0679639	Island	Sox30	Exon
chr11	46309441	-0.0604964	Shelf	Cyfip2	Intron
chr11	49978547	-0.217175	-	Rasgef1c	Intron
chr1	153181038	0.0194275	-	Lamc2	Intron
chr1	154204889	0.13841	Island	Zfp648	Exon
chr11	55031175	0.0531969	Shelf	Anxa6	Intron
chr11	55031213	0.377689	Shelf	Anxa6	Intron
chr11	59177440	-0.0180365	Shore	Gjc2	Exon
chr11	61684665	0.0386244	Island	Slc5a10	Exon
chr11	61684674	0.12999	Island	Slc5a10	Exon
chr11	61684730	0.323475	Island	Slc5a10	Exon
chr11	61684735	0.183158	Island	Slc5a10	Exon
chr11	68492553	0.050299	-	Pik3r5	Exon
chr11	69120444	0.141038	Shore	Hes7	Promoter
chr11	69798123	-0.0396615	Shelf	Fgf11	Intron
chr11	71760155	-0.0531613	-	Wscd1	Exon
chr11	73041195	-0.0489397	-	Camkk1	Exon
chr11	75415044	0.127563	-	Serpinf1	Exon
chr11	80824002	-0.0550779	-	-	-
chr1	181821518	-0.179282	-	Lbr	Exon
chr11	82309621	-0.0939035	-	-	-
chr11	82931433	0.0233497	Island	Unc45b	Intron
chr11	82931437	0.171577	Island	Unc45b	Intron
chr1	183979716	0.0153545	-	-	-
chr11	8523361	-0.0329468	-	Tns3	Intron
chr1	189716352	-0.0362293	-	-	-
chr1	189716363	-0.260408	-	-	-
chr1	193191545	-0.0170714	-	Traf3ip3	Intron
chr11	94214148	0.016166	Shelf	Tob1	Exon
chr11	96988678	-0.186605	-	-	-
chr11	98329610	0.108202	Island	Neurod2	Exon
chr11	98945062	0.201971	-	Rara	Intron
chr12	102368617	0.390117	-	Rin3	Exon
chr12	104999401	0.079607	-	Syne3	Intron
chr12	105030952	-0.248134	Shore	Snhg10	Intron
chr12	105030953	0.0292166	Shore	Snhg10	Intron
chr12	107756188	0.0672977	-	-	-
chr12	108221446	-0.0295637	-	Ccdc85c	Intron
chr12	111461376	-0.103631	-	-	Intron
chr12	112663963	-0.0323858	-	Akt1	Intron
chr12	118848855	0.101979	Island	Sp8	Exon
chr12	20233324	-0.137158	-	-	Intron
chr12	20233417	0.174053	-	-	Intron
chr12	20312363	0.0675046	Island	-	Intron
chr12	20815371	0.154351	Island	1700030C10Rik	Exon
chr12	21300152	-0.00514039	-	Cpsf3	Exon
chr12	23634736	0.0643428	Island	-	-
chr12	23634757	0.0342289	Island	-	-
chr12	24251943	0.300936	Island	-	-
chr12	24251971	0.664751	Island	-	-
chr12	24251973	0.260978	Island	-	-
chr12	29331270	-0.00243722	-	-	-
chr1	25829551	0.0812723	Shore	Adgrb3	Exon
chr12	79797211	-0.119893	-	Rad51b	Intron
chr12	80525034	0.076858	-	Galnt16	Intron
chr12	84941802	-0.0461333	-	Arel1	Exon
chr12	9253561	0.00199204	-	-	-
chr13	111552067	0.262792	-	-	-
chr1	32172827	0.0427461	Island	Khdrbs2	Exon
chr13	24862270	-0.0399865	-	D130043K22Rik	Intron
chr13	52001947	0.0740087	-	-	-
chr13	52002011	0.175294	-	-	-
chr13	53538472	0.0791735	-	-	-
chr13	55003209	0.0726262	-	Unc5a	Exon
chr13	55826569	0.0581998	Island	Pitx1	Exon
chr13	94706693	0.166517	Shelf	-	-
chr13	95604519	-0.00789333	Island	F2r	Exon
chr14	107690327	-0.0371713	-	-	-
chr14	21990885	0.181772	Shore	Zfp503	1 to 5kb
chr14	21990914	0.0375361	Shore	Zfp503	1 to 5kb
chr14	21990921	0.0230005	Shore	Zfp503	1 to 5kb
chr14	31669338	-0.110795	-	-	-
chr14	34769972	0.152665	Shore	-	-
chr14	48655768	0.128807	-	-	-
chr14	51989297	-0.0471062	-	Arhgef40	Exon
chr14	52106938	0.171024	Shelf	Hnrnpc	1 to 5kb
chr14	63241599	0.234235	Shore	Gata4	Exon
chr14	63944003	0.107362	Island	Sox7	Intron
chr14	64067080	-0.105269	-	-	-
chr14	65609815	-0.189194	-	Nuggc	Exon
chr14	70079118	0.0754267	Island	Egr3	Exon
chr14	70079688	0.0522887	Island	Egr3	Exon
chr14	70079693	0.164688	Island	Egr3	Exon
chr14	70080049	0.157485	Island	Egr3	Exon
chr14	70453212	-0.0275297	-	Phyhip	1 to 5kb
chr14	79661542	0.124004	Island	Cnmd	Intron
chr15	37233859	0.307943	Island	Grhl2	Intron
chr15	37234411	0.00843257	Island	Grhl2	Intron
chr15	75709208	0.0977473	-	Rhpn1	Intron
chr15	76090136	0.236438	Shore	Nrbp2	Exon
chr15	76457641	0.0605813	Island	Bop1	Exon
chr15	78326322	0.0848	-	Csf2rb	Intron
chr15	78922882	-0.200845	-	Lgals1	1 to 5kb
chr15	79000743	0.113965	-	Gm10865	Intron
chr15	80051688	-0.281406	-	-	-
chr15	80051712	-0.093783	-	-	-
chr15	80978633	-0.124243	Shore	Sgsm3	Intron
chr15	84772640	-0.0513627	-	-	-
chr15	85215256	0.125662	-	Fbln1	Intron
chr15	85673573	-0.548858	Shore	-	1 to 5kb
chr1	58803092	-0.0231886	-	Casp8	Intron
chr1	59381708	-0.000692808	-	-	-
chr1	59541563	-0.0444193	-	Gm973	Intron
chr15	96658328	0.454581	-	-	-
chr15	98780511	0.00851672	Shelf	Wnt10b	1 to 5kb
chr15	99334767	0.0256805	-	Fmnl3	Intron
chr16	10502211	0.408382	-	Ciita	Exon
chr16	18586362	-0.132951	Island	Tbx1	Intron
chr16	20619766	0.0522645	Island	Camk2n2	Exon
chr16	21204798	0.270535	Island	Ephb3	Exon
chr16	21204801	0.340744	Island	Ephb3	Exon
chr16	21204911	0.0449917	Island	Ephb3	Exon
chr16	21247020	0.0103204	Shore	-	-
chr16	22119164	0.420334	-	Igf2bp2	Intron
chr16	28596353	-0.0181796	-	Fgf12	Intron
chr16	30821331	-0.106683	-	-	-
chr16	32113408	-0.144772	-	-	-
chr1	64734908	0.102787	Island	Fzd5	Exon
chr1	64735007	0.00510477	Island	Fzd5	Exon
chr16	4958037	-0.231594	-	Anks3	Exon
chr16	5137270	0.0386406	-	Ppl	1 to 5kb
chr16	87671494	-0.0162316	-	-	-
chr16	91321122	0.245361	-	-	-
chr17	10487124	-0.0700114	-	Pacrg	Intron
chr17	27075705	-0.0713838	-	Itpr3	Intron
chr17	27564812	-0.0840897	Shore	AI413582	Intron
chr17	28532127	-0.20291	-	Armc12	Intron
chr17	28926372	-0.105108	-	-	-
chr17	30865119	-0.241599	-	Dnah8	Intron
chr17	35068719	-0.130622	Shelf	Ly6g6c	Intron
chr1	73895285	0.048918	-	-	-
chr17	47501435	0.0226629	Shore	Taf8	Exon
chr17	48031669	0.296395	Island	-	-
chr17	66269074	-0.039891	-	-	-
chr17	67913883	-0.0138197	-	Arhgap28	Intron
chr17	70925252	-0.0150024	-	-	Promoter
chr17	79950114	0.0102642	-	-	-
chr17	81001025	-0.023597	-	Tmem178	Exon
chr17	83079232	0.064946	-	Gm19689	1 to 5kb
chr17	84114603	-0.0748283	-	-	-
chr17	85044948	0.107147	-	Slc3a1	Intron
chr18	13321754	-0.0226635	-	-	-
chr18	3499016	0.236712	-	-	-
chr18	37296763	0.0512198	-	Gm38667	Exon
chr18	37662130	0.0994276	-	Gm38667	Exon
chr18	44308474	0.0335237	-	-	-
chr18	52825623	0.133535	-	Sncaip	Intron
chr18	61065811	0.203323	-	Pdgfrb	Exon
chr18	64531400	0.0292039	-	Atp8b1	Exon
chr18	67401984	0.0382548	Shore	Tubb6	Exon
chr18	69666861	-0.0910592	-	Tcf4	Intron
chr18	75494893	0.323939	-	Ctif	Intron
chr18	76057938	0.00230954	Shore	Zbtb7c	Intron
chr18	82743404	-0.0530857	-	-	-
chr19	14892495	0.202707	-	-	-
chr19	24861359	0.0229891	Shore	Pgm5	Intron
chr19	29684049	-0.145374	-	-	-
chr19	37685983	0.205333	Shore	Cyp26c1	Intron
chr19	40303385	0.10075	-	Sorbs1	Intron
chr19	41283218	0.125987	-	Pik3ap1	Intron
chr19	4268707	-0.132984	Shore	Ssh3	Intron
chr19	43896820	-0.0327143	-	Dnmbp	Intron
chr19	44363901	0.00935864	-	-	-
chr19	44760980	0.0847378	Shore	Pax2	Exon
chr19	4989810	-0.0293751	Island	Npas4	Exon
chr19	5745658	-0.0730402	Island	Ltbp3	Exon
chr19	61225313	0.084816	Island	Csf2ra	Intron
chr19	61225818	0.0528697	Island	Csf2ra	Exon
chr19	9100780	-0.128864	-	-	-
chr19	9100789	-0.61917	-	-	-
chr2	109676136	0.308605	Shore	Bdnf	Exon
chr2	109676149	0.00114663	Shore	Bdnf	Exon
chr2	119174554	-0.227541	-	Dnajc17	Exon
chr2	120085263	-0.130775	-	-	-
chr2	131953144	0.199406	-	Prnd	Exon
chr2	148043886	0.0338993	Island	Foxa2	Exon
chr2	148043891	0.277783	Island	Foxa2	Exon
chr2	148043930	0.364204	Island	Foxa2	Exon
chr2	151709106	0.0349717	-	Tmem74b	Intron
chr2	152337765	-0.0791903	-	Trib3	Exon
chr2	156730972	-0.0503059	-	Dlgap4	Intron
chr2	158191367	-0.0626246	-	D630003M21Rik	Intron
chr2	164168129	0.531307	Island	Kcns1	Exon
chr2	164168131	0.4908	Island	Kcns1	Exon
chr2	164168144	0.0368512	Island	Kcns1	Exon
chr2	164168156	0.017578	Island	Kcns1	Exon
chr2	164168173	0.0316007	Island	Kcns1	Exon
chr2	164168176	0.269041	Island	Kcns1	Exon
chr2	164168179	0.333016	Island	Kcns1	Exon
chr2	164168182	0.088578	Island	Kcns1	Exon
chr2	164168189	0.39411	Island	Kcns1	Exon
chr2	164168203	0.110714	Island	Kcns1	Exon
chr2	164168686	0.0367191	Island	Kcns1	Exon
chr2	165543887	0.0499485	-	-	-
chr2	166204366	-0.129897	-	-	-
chr2	168799390	0.136866	-	-	-
chr2	168876986	0.013244	-	-	-
chr2	173399991	-0.185832	-	-	-
chr2	179522137	0.471782	-	Cdh4	Intron
chr2	180289849	0.0961502	-	Rbbp8nl	Exon
chr2	180354857	0.042531	-	-	-
chr2	28196655	0.0668369	Shelf	Olfm1	Intron
chr2	30613842	-0.0573998	-	-	-
chr2	30626100	-0.173629	-	-	-
chr2	34641097	-0.183352	-	-	-
chr2	34671176	0.0934464	-	-	-
chr2	37793382	0.0120789	Island	Crb2	Exon
chr2	49728509	-0.00386335	-	Kif5c	Intron
chr2	58963125	-0.0236732	-	Ccdc148	Intron
chr2	73281033	0.145862	Island	-	-
chr2	73281421	0.0554194	Shore	-	-
chr2	74763356	0.0290357	Island	Hoxd1	Exon
chr2	93192448	0.0552371	Shelf	Trp53i11	Exon
chr2	98667167	0.00614667	-	-	-
chr3	125591744	0.0484573	-	Ndst4	Intron
chr3	16545612	0.0294952	-	-	-
chr3	27169964	0.0148653	-	-	-
chr3	33217717	0.0446659	-	-	-
chr3	52241287	0.101541	-	-	-
chr3	83843996	-0.00168578	Shelf	Tlr2	1 to 5kb
chr3	86547198	0.00841673	Island	Lrba	Exon
chr3	86547210	0.082339	Island	Lrba	Exon
chr3	86547211	0.0173766	Island	Lrba	Exon
chr3	87515896	-0.0189088	-	-	-
chr3	89523125	0.0496783	-	Kcnn3	Intron
chr4	103841330	0.0231451	-	Dab1	Intron
chr4	104367375	0.388441	Island	Dab1	Intron
chr4	118554827	0.0796433	-	Cfap57	Exon
chr4	121040204	0.0163687	Shore	Col9a2	Intron
chr4	123105472	0.169988	Island	Bmp8b	Exon
chr4	124603895	0.0314102	-	-	-
chr4	129998661	-0.24913	-	Adgrb2	Intron
chr4	136148882	-0.0904105	Shore	-	-
chr4	136238652	0.0147905	-	Asap3	Exon
chr4	136834231	-0.163626	Shore	Ephb2	Intron
chr4	136946451	-0.174518	Shore	Epha8	Intron
chr4	137729050	0.00225408	-	Rap1gap	Exon
chr4	138564540	8.45586e-05	-	-	-
chr4	141325832	-0.0612221	-	Epha2	Intron
chr4	142761905	-0.0652131	-	-	Intron
chr4	144627616	-0.369697	-	-	-
chr4	146580200	0.58814	Island	-	-
chr4	146580225	0.336095	Island	-	-
chr4	146580228	0.0238944	Island	-	-
chr4	147918758	-0.027278	-	Plod1	Intron
chr4	152126752	0.0911943	Shore	Espn	Intron
chr4	153851462	0.10841	-	-	-
chr4	154705247	0.00341335	-	-	-
chr4	21679126	0.135627	Island	Prdm13	Exon
chr4	21679135	0.0202078	Island	Prdm13	Exon
chr4	32258402	-0.0883062	-	Bach2	Intron
chr4	36951762	0.316251	Shore	Lingo2	Promoter
chr4	42952721	-0.129511	Shelf	Dnajb5	Intron
chr4	44363810	-0.0915293	-	Melk	Exon
chr4	44598090	0.155795	-	Pax5	Intron
chr4	47948010	-0.263481	-	-	-
chr4	53264125	-0.135458	-	AI427809	Intron
chr4	73790884	0.498365	Island	Rasef	Promoter
chr4	78211954	0.142042	Island	Ptprd	Promoter
chr4	89688203	-0.0882787	Island	Dmrta1	Exon
chr5	101970021	-0.0979742	-	Wdfy3	Intron
chr5	101970034	-0.160918	-	Wdfy3	Intron
chr5	106711805	-0.168499	-	-	-
chr5	108550102	0.100858	Island	Cplx1	Promoter
chr5	110363789	0.0491903	Island	Fbrsl1	Exon
chr5	111229202	-0.248392	-	Ttc28	Intron
chr5	111418846	0.0510711	Island	Mn1	Exon
chr5	111419354	0.0450941	Island	Mn1	Exon
chr5	112428490	0.240104	-	Sez6l	Exon
chr5	113214572	-0.0197307	-	-	-
chr5	115632794	0.0808534	Shore	Rab35	Intron
chr5	120197771	-0.0396988	-	Rbm19	Intron
chr5	120561110	0.0757563	-	Tpcn1	Intron
chr5	120710184	0.153378	Shore	Dtx1	Exon
chr5	121960981	0.274316	-	Cux2	Intron
chr5	124957921	-0.223483	-	-	-
chr5	129268740	0.0762777	-	-	-
chr5	129590711	0.00171796	-	Mmp17	Intron
chr5	135869170	0.115262	Island	Srrm3	Exon
chr5	139931975	0.184843	-	Elfn1	Intron
chr5	140612544	-0.156095	-	Lfng	Exon
chr5	142385360	-0.148248	-	-	-
chr5	142949722	-0.0308866	-	-	-
chr5	143157574	0.142077	Island	-	-
chr5	143253447	0.0766634	Island	Zfp316	Exon
chr5	143253681	0.024342	Island	Zfp316	Exon
chr5	148978428	0.20518	-	-	-
chr5	24592109	-0.0820389	-	Chpf2	Exon
chr5	24592237	-0.203575	-	Chpf2	Exon
chr5	61232596	-0.0441191	-	-	-
chr5	61288491	0.0230166	-	-	-
chr5	63964577	-0.101118	Shelf	Rell1	Intron
chr5	77264827	-0.24926	Shore	Rest	Promoter
chr5	79993284	-0.0922056	-	-	-
chr6	100482797	0.0199198	-	-	-
chr6	100551710	-0.0369466	-	-	-
chr6	118251944	-0.130385	-	1700069P05Rik	1 to 5kb
chr6	125360388	-0.138827	Shore	Tnfrsf1a	Intron
chr6	127060639	-0.162689	-	-	-
chr6	127471375	0.0450855	-	Parp11	Intron
chr6	127471404	0.00257426	-	Parp11	Intron
chr6	128296751	-0.10279	Shelf	Tead4	Intron
chr6	128606520	-0.0999623	-	-	-
chr6	129451736	-0.210989	-	Clec1a	Exon
chr6	129451767	-0.10445	-	Clec1a	Exon
chr6	130689875	0.0243975	-	-	-
chr6	16253446	-0.0592748	-	-	-
chr6	31126683	-0.0503352	-	Lncpint	Intron
chr6	33078527	0.152096	-	-	-
chr6	55330826	-0.242905	-	-	-
chr6	58906778	0.265404	Island	Herc3	Exon
chr6	72555903	0.173526	-	Capg	Exon
chr6	83161661	0.00184397	Shore	1700003E16Rik	Exon
chr6	83186160	0.120612	-	Dctn1	Intron
chr6	83404530	-0.0247701	Island	Tet3	Exon
chr6	85126110	0.66189	Island	Gm5878	Promoter
chr6	90232892	0.0670303	-	-	-
chr7	101504584	0.146038	Island	Pde2a	Exon
chr7	107210392	0.337324	Island	Rbmxl2	Exon
chr7	107210415	0.11466	Island	Rbmxl2	Exon
chr7	107210422	0.049472	Island	Rbmxl2	Exon
chr7	110094545	-0.0206133	-	Zfp143	Exon
chr7	110923617	0.091908	-	Mrvi1	Exon
chr7	118690290	-0.0155284	-	Gde1	Intron
chr7	126963445	0.11002	-	Sez6l2	Exon
chr7	132853012	0.160616	Shore	Eef1akmt2	Promoter
chr7	133124778	0.623619	Island	Ctbp2	1 to 5kb
chr7	134414346	-0.170199	-	-	-
chr7	14622483	0.752774	Island	Nlrp5-ps	Intron
chr7	14622493	0.0525336	Island	Nlrp5-ps	Intron
chr7	14622498	0.394463	Island	Nlrp5-ps	Intron
chr7	14622507	0.409127	Island	Nlrp5-ps	Intron
chr7	14622513	0.586719	Island	Nlrp5-ps	Intron
chr7	14622937	0.0497008	Island	Nlrp5-ps	Exon
chr7	16472419	-0.047863	Shelf	Npas1	Intron
chr7	16885497	0.185645	Island	Dact3	Exon
chr7	16885499	0.0712357	Island	Dact3	Exon
chr7	25376491	-0.145282	Shelf	4732471J01Rik	Promoter
chr7	31115861	0.0558448	-	Hpn	Promoter
chr7	43675422	0.403468	Island	Ctu1	Exon
chr7	45425146	-0.203351	-	Ruvbl2	Exon
chr7	49160482	-0.154451	-	Nav2	Intron
chr7	58836972	0.191389	-	-	-
chr7	58836996	0.14036	-	-	-
chr7	73366793	-0.0333982	-	A730056A06Rik	Intron
chr7	76732756	0.117791	-	Agbl1	Intron
chr7	80238490	0.0675527	-	Gdpgp1	Exon
chr7	81863270	-0.328386	Shelf	Tm6sf1	Intron
chr7	97325666	0.09435	Island	Usp35	Exon
chr7	98111512	0.119782	Island	Myo7a	Intron
chr8	110168311	1.10332	Island	Calb2	Promoter
chr8	110168313	0.597365	Island	Calb2	Promoter
chr8	110168316	0.283761	Island	Calb2	Promoter
chr8	110168323	0.17256	Island	Calb2	Promoter
chr8	111890861	0.47267	Island	Chst5	Exon
chr8	117281170	-0.0459441	-	Cmip	Intron
chr8	119612881	0.0411826	Shore	Adad2	Exon
chr8	120378626	-0.495766	-	-	-
chr8	120678448	-0.00314515	-	-	-
chr8	121043779	0.0981294	-	-	-
chr8	125492817	-0.0960073	-	Sipa1l2	Exon
chr8	126539882	-0.270872	-	-	-
chr8	23023073	-0.244011	-	Ank1	Intron
chr8	26973674	0.323633	Shelf	Zfp703	1 to 5kb
chr8	50916195	0.095638	Island	-	-
chr8	70087118	0.0666971	Island	Hapln4	Exon
chr8	70330125	-0.0717597	Island	Gdf1	Exon
chr8	70833634	-0.107007	-	-	-
chr8	79382872	-0.067307	-	Smad1	Intron
chr8	83870166	-0.0142026	-	-	-
chr8	84872983	0.152378	Shore	Syce2	Intron
chr8	91060908	-0.0552008	-	-	-
chr8	92437304	0.0137224	-	-	-
chr8	94673138	-0.170601	-	Arl2bp	Exon
chr9	111311700	0.461175	Island	Trank1	Promoter
chr9	111311719	0.100235	Island	Trank1	Promoter
chr9	111311727	0.22681	Island	Trank1	Promoter
chr9	121938269	0.258906	-	1700048O20Rik	Intron
chr9	121938292	0.0490136	-	1700048O20Rik	Intron
chr9	21030087	-0.235787	Shore	Icam4	Exon
chr9	24328496	-0.0261822	-	-	-
chr9	24328536	-0.0794856	-	-	-
chr9	46498913	0.0240289	-	-	-
chr9	49341175	0.0261083	Shore	Drd2	Intron
chr9	57681902	-0.200641	-	Cyp1a2	Exon
chr9	57939796	-0.00587688	Shore	Sema7a	Promoter
chr9	57939812	-0.544827	Shore	Sema7a	Promoter
chr9	64085222	0.106913	Shore	Scarletltr	Intron
chr9	69812651	0.0761676	-	B230323A14Rik	Intron
chr9	82609144	0.119364	-	-	-
intercept	234.64

## Sheet: Young age multi-tissue
Chromosome	Position	Feature (within 2kb)	Weight
chr1	73924900	Tns1	-0.000998203
chr1	153890242	5830403L16Rik	-0.000239333
chr1	180350659	Itpkb	-0.00281506
chr2	25579878	Gm996	-0.00745151
chr2	131180254	Spef1	-0.00222308
chr2	162944571	L3mbtl1	-0.00134448
chr2	164678867	null	-0.00554255
chr2	164833043	Neurl2	-0.000338007
chr2	168893991	Zfp64	-0.00752384
chr2	173184335	null	-0.00134276
chr2	173184340	null	-0.000576818
chr2	180702779	Dido1	-0.0128887
chr3	53477767	2810046L04Rik	-0.0097107
chr3	53477794	2810046L04Rik	-8.49336e-05
chr3	94399354	Gm17179	-0.00850449
chr3	96219156	Bola1	-0.00335851
chr3	97767095	Pde4dip	-0.00160303
chr3	105052161	Cttnbp2nl	-0.00699495
chr3	107758395	Csf1	-0.00736116
chr4	46581731	Coro2a	-0.0083184
chr4	56740768	Actl7b	-0.0050996
chr4	78212397	B230208B08Rik	-0.0120419
chr4	88641066	Ifna13	-0.00669929
chr4	119415073	Ccdc30	-0.00286785
chr4	137522100	Hspg2	-0.00604106
chr4	138453876	Camk2n1	-8.66837e-05
chr5	30647717	4930471M23Rik	-0.0103332
chr5	32133020	Gm10463	-0.00358975
chr5	113101756	2900026A02Rik	-0.0124468
chr5	115632768	Rab35	-0.00651098
chr5	115975862	Cit	-0.00336593
chr5	123046721	Morn3	-0.000905199
chr5	125271004	null	-0.00896949
chr5	125391627	Gm10382	-0.0167821
chr6	5297578	Pon2	-0.0150454
chr6	87384501	Gkn3	-0.000803443
chr6	143166115	Etnk1	-0.000741198
chr7	4132466	Ttyh1	-0.00996411
chr7	19332799	null	-0.00334543
chr7	25133080	Pou2f2	-0.00514616
chr7	30143686	null	-0.00238206
chr7	44960083	Cpt1c	-0.010243
chr7	45204438	Ccdc155	-0.00555835
chr7	45572851	0610005C13Rik	-0.00501096
chr7	67562505	Lrrc28	-0.00429118
chr7	101999353	Numa1	-0.000405857
chr7	126694427	Slx1b	-0.00457096
chr7	127109030	Qprt	-0.0161612
chr7	133776177	Dhx32	-0.00189362
chr7	140923373	Nlrp6	-0.0138308
chr8	26976545	Zfp703	-0.00240153
chr8	70744481	Pde4c	-0.00447378
chr8	71591872	Pgls	-0.005549
chr8	86859912	N4bp1	-0.00506082
chr8	88664332	Nod2	-0.000830987
chr8	95351432	Mmp15	-0.000309551
chr8	105298560	E2f4	-0.000767944
chr8	108886959	Zfhx3	-0.00373308
chr8	116144497	null	-0.000202232
chr8	124433299	Pgbd5	-0.0088648
chr8	126422280	1810063B05Rik	-0.000659847
chr9	20869428	A230050P20Rik	-0.00235857
chr9	21792906	Kank2	-0.00829665
chr9	110408889	Ptpn23	-0.0125693
chr10	71344397	Cisd1	-0.000818951
chr10	80200722	null	-0.00103654
chr10	80347711	Adamtsl5	-0.00120447
chr10	81431278	Nfic	-0.00132999
chr10	81643337	Ankrd24	-0.00116135
chr10	93160852	Cdk17	-0.000394909
chr11	61408056	null	-0.0018414
chr11	71751651	Wscd1	-0.00551675
chr11	97573789	Srcin1	-9.13763e-05
chr11	98973716	Rara	-0.00857568
chr11	98973722	Rara	-0.00745448
chr11	99144682	Ccr7	-0.00155012
chr11	117835923	Gm20708	-0.00884
chr12	24498314	Taf1b	-0.0270193
chr12	24498389	Taf1b	-0.00231466
chr12	69196969	1110034A24Rik	-0.000468482
chr12	85110506	Dlst	-0.00591457
chr12	86307871	null	-0.00584694
chr13	41606123	Tmem170b	-0.00399592
chr13	43559456	Ccdc90a	-0.00555899
chr13	55450674	Grk6	-0.00632846
chr13	56259074	null	-0.000256977
chr14	25456805	D930049A15Rik	-0.00448776
chr14	46882740	Samd4	-0.0035682
chr14	65759536	Scara5	-0.00303975
chr14	67072812	Ppp2r2a	-0.00339567
chr15	3996553	AW549877	-0.00427855
chr15	76698929	Gpt	-0.000588002
chr15	80052160	null	-0.00151486
chr15	85653511	null	-0.0121771
chr15	85671774	null	-0.00151687
chr15	85671817	null	-0.00432587
chr15	85685524	null	-0.0097853
chr15	85709610	Mirlet7b	-0.00982404
chr15	99701912	Gm17349	-0.00200778
chr15	102460471	Prr13	-0.0131611
chr16	13448583	Mir193b	-0.00158352
chr16	13448588	Mir193b	-0.00846085
chr16	17209470	Rimbp3	-0.00444118
chr16	17209492	Rimbp3	-0.00446972
chr16	33382297	Zfp148	-0.00614906
chr16	33382305	Zfp148	-0.0042431
chr16	33382332	Zfp148	-0.0104334
chr16	87766166	null	-0.0048282
chr16	90087385	null	-0.00249838
chr17	27637505	Gm15420	-0.00129323
chr17	35394525	null	-0.011132
chr17	35439691	H2-Q7	-0.00856096
chr17	46651719	Cul7	-0.000782019
chr17	56099234	Hdgfrp2	-0.0173089
chr18	32430783	Bin1	-0.00840452
chr18	60750626	null	-0.0101789
chr18	60750658	null	-0.000630031
chr19	5650375	Sipa1	-0.000441811
chr19	5856501	Frmd8	-0.00241935
chr19	7040570	Stip1	-0.000110579
chr19	10187987	Fads1	-0.000681562
chr19	12009700	null	-0.0107335
chr19	26607153	Smarca2	-0.000200387
chr19	26640949	Smarca2	-0.00285261
chr19	26640961	Smarca2	-0.00948772
chr19	47265738	Sh3pxd2a	-0.00544538
chr19	51142672	null	-0.00140493
chr19	56548466	Nhlrc2	-0.00353863
chr1	16657135	Tceb1	0.00141
chr1	109034542	null	5.57954e-05
chr1	158251341	Fam5b	4.10847e-06
chr2	18800636	null	0.00182186
chr2	29250312	Ntng2	0.0109881
chr2	29845633	Mir219-2	0.00393132
chr2	32069169	Fam78a	0.000503855
chr2	33216752	Ralgps1	0.00459897
chr2	33216776	Ralgps1	0.0104783
chr2	71461596	Metap1d	0.00434368
chr2	71461608	Metap1d	0.00104042
chr2	93176678	null	0.00298938
chr2	116066866	2700033N17Rik	0.0022328
chr2	119324104	Gm14207	0.00269201
chr2	119324130	Gm14207	0.00669604
chr2	131171421	Spef1	3.09186e-05
chr2	146959255	Plk1s1	0.00257011
chr2	146959273	Plk1s1	0.0012581
chr2	152412688	Zcchc3	0.0179981
chr2	152414009	Zcchc3	0.00170583
chr2	181460416	Zbtb46	0.0055355
chr2	181460430	Zbtb46	0.000117333
chr3	9159162	null	0.000209595
chr3	18054782	Bhlhe22	0.00108327
chr3	55782999	Nbea	0.00310766
chr3	55783075	Nbea	0.00218982
chr3	86547256	Lrba	0.00904009
chr4	3939407	Chchd7	0.000848955
chr4	16885751	null	0.0061556
chr4	59384907	Susd1	0.00292731
chr4	83284603	Ttc39b	0.00328025
chr4	83284624	Ttc39b	0.00187154
chr4	99653889	Gm12688	0.00786985
chr4	114987304	Cmpk1	0.00312433
chr4	115978860	Faah	0.0203641
chr4	118290140	Ptprf	0.00570966
chr4	120314576	null	0.0112043
chr4	122008309	null	0.00774657
chr4	123202132	Nt5c1a	0.00845203
chr4	132532737	Atpif1	0.00797535
chr4	136954567	Epha8	0.00852685
chr4	140002597	null	0.00026535
chr4	140750811	Padi4	0.00370135
chr4	142085394	Gm10565	0.00543843
chr4	148317275	Gm13206	0.00316539
chr4	148952095	Casz1	0.0013468
chr4	155654482	Mib2	0.00943653
chr5	24552740	4931409K22Rik	0.00306852
chr5	33723632	Fgfr3	0.00433803
chr5	37827178	Msx1	0.00446001
chr5	89883311	Adamts3	0.00295769
chr5	101666896	Nkx6-1	0.00349429
chr5	111418953	Mn1	0.00100752
chr5	113164780	2900026A02Rik	0.00315639
chr5	115479776	Sirt4	0.000421841
chr5	119837450	Tbx5	0.00275046
chr5	134946310	Cldn4	0.0182553
chr5	134946319	Cldn4	0.00186581
chr6	30959002	Klf14	0.00931224
chr6	30959031	Klf14	0.0132009
chr6	68369767	null	0.00677926
chr6	85186946	Emx1	0.00158384
chr6	88190244	Gata2	0.0054419
chr6	93678641	Magi1	0.00391376
chr6	115499104	null	0.00706484
chr6	127767814	Prmt8	0.00781092
chr7	3411028	Cacng8	0.00424715
chr7	19303802	Fosb	0.000575813
chr7	19464722	U1	0.00088949
chr7	19489316	Exoc3l2	0.0015092
chr7	19698540	Apoe	0.00347983
chr7	22772586	null	0.00561756
chr7	22772592	null	0.00817667
chr7	73392862	Rgma	0.0104694
chr7	98870933	null	0.0022529
chr7	98870941	null	0.0186341
chr7	105554522	Smpd1	0.00322594
chr7	127363793	null	0.00346409
chr8	19738319	4930467E23Rik	0.00107702
chr8	64947585	Tmem192	0.00205453
chr8	84745285	Nfix	0.00248939
chr8	87660018	Zfp423	0.0131371
chr8	91872726	null	0.0016209
chr8	99416095	Cdh8	0.00451754
chr8	102783901	Cdh11	0.00371764
chr8	106870080	Has3	0.00613898
chr9	61877813	null	0.00842349
chr9	65631337	Rbpms2	0.00208687
chr9	65631348	Rbpms2	0.00425591
chr9	72111253	Tcf12	0.00187512
chr9	98952410	Foxl2	0.00403155
chr10	44528354	Prdm1	0.000530384
chr10	44528381	Prdm1	9.52593e-05
chr10	44528389	Prdm1	0.00350006
chr10	44528401	Prdm1	0.0139776
chr10	44528419	Prdm1	0.00617164
chr10	80003629	Abca7	0.00528223
chr10	127326488	Arhgap9	0.0022317
chr10	127326514	Arhgap9	0.00394693
chr10	127326525	Arhgap9	0.00372419
chr10	127326529	Arhgap9	0.000506337
chr10	127326603	Arhgap9	0.00505238
chr11	24233971	null	0.000551706
chr11	33203875	Gm12116	0.00395116
chr11	48845544	Trim7	0.00191189
chr11	62629467	BC046404	0.00386235
chr11	72411972	Smtnl2	0.00995225
chr11	79773529	null	0.00587417
chr11	80209450	Rhot1	0.002995
chr11	82929284	Unc45b	0.00168143
chr11	82929291	Unc45b	0.0189756
chr11	94500230	Epn3	0.00321373
chr11	97067606	Osbpl7	0.00487149
chr11	97626442	E130012A19Rik	0.0213826
chr11	97627075	E130012A19Rik	0.00365707
chr11	97627527	E130012A19Rik	0.000101982
chr11	97628132	E130012A19Rik	0.000835728
chr11	98837622	Rapgefl1	0.00813812
chr11	101165618	Plekhh3	0.000277551
chr11	101262012	Wnk4	0.00750726
chr11	102437375	Fam171a2	0.000899256
chr11	102606337	Fzd2	0.000871344
chr11	115989762	Itgb4	0.00229726
chr11	116945554	Mgat5b	0.00217866
chr11	118442856	C1qtnf1	0.0173857
chr11	120187491	2810410L24Rik	0.00616707
chr12	22906396	null	0.0186182
chr12	23189364	null	0.0129018
chr12	23189375	null	0.00433471
chr12	23189394	null	0.00871703
chr12	33251410	Atxn7l1	0.000301965
chr12	44328955	Nrcam	0.00184095
chr12	51691205	Strn3	0.00503943
chr12	78749660	Mpp5	0.00232218
chr12	81686506	null	0.00108726
chr12	105884904	null	0.00421089
chr12	111028883	null	0.0048209
chr12	111442912	Tnfaip2	0.00420333
chr12	118848768	Sp8	0.00628644
chr13	34876201	Prpf4b	0.0110898
chr13	97071054	Fam169a	0.00570746
chr13	107680977	null	0.00121489
chr14	27066048	Il17rd	0.00404377
chr14	27066107	Il17rd	0.0152352
chr14	31641119	Hacl1	0.00162657
chr14	32600086	Prrxl1	0.000342239
chr14	46385748	Bmp4	0.00128378
chr14	46385760	Bmp4	0.00333878
chr14	61689933	null	0.0257693
chr14	61689951	null	0.0133939
chr14	67098035	null	0.00187849
chr14	70079249	Egr3	0.0027673
chr14	99099967	Pibf1	0.00367524
chr15	7811111	Gdnf	0.00288878
chr15	60822532	Fam84b	0.00175137
chr15	78889066	Gga1	0.0106485
chr15	79359906	Tmem184b	0.00234805
chr15	83527377	Bik	0.00448676
chr15	83846930	Mpped1	0.0017697
chr15	85326611	null	0.0136085
chr15	85538578	Wnt7b	0.00888308
chr15	85615728	null	0.00773519
chr15	96700427	Slc38a2	0.00290907
chr15	98606818	Adcy6	0.00832644
chr15	98774128	Wnt10b	0.016492
chr15	102144282	Igfbp6	0.0115056
chr15	102144286	Igfbp6	0.00455615
chr16	11748874	Snx29	0.00157155
chr16	22572986	Dgkg	0.00323875
chr16	22572992	Dgkg	0.00212882
chr16	92455210	Rcan1	0.00319762
chr17	7158291	null	0.004602
chr17	12507959	Slc22a3	0.00620243
chr17	12508148	Slc22a3	0.00977458
chr17	25844582	Rhot2	0.00208385
chr17	29326178	Pi16	0.0161452
chr17	35703962	Ddr1	0.00452526
chr17	35704001	Ddr1	0.000708523
chr17	45601595	Gm7325	0.0150947
chr17	45601604	Gm7325	0.0156782
chr17	45601625	Gm7325	0.00680405
chr17	47138153	Trerf1	0.00507989
chr17	50192762	Rftn1	0.00155544
chr17	56829893	Rfx2	0.000657124
chr17	62881145	Efna5	0.0010013
chr17	66417808	1110012J17Rik	0.0034914
chr18	11048482	null	0.00216485
chr18	66022699	Lman1	0.00355124
chr18	70582508	Mbd2	2.75294e-05
chr18	70582512	Mbd2	0.000407497
chr18	70582514	Mbd2	0.002366
chr18	70582523	Mbd2	0.00308582
chr18	82902561	null	0.00249635
chr18	82902591	null	0.0017844
chr18	84719819	D030046N08Rik	0.00236453
chr19	6830336	Rps6ka4	0.00834467
chr19	10720473	Cd5	0.000888277
chr19	44692914	null	0.00258695
chr19	45036310	Pdzd7	0.00318081
chr19	45741566	Fgf8	0.00164782
chr19	45816758	Kcnip2	0.00379445
﻿Log(age) = 0.1207MSc2 + 1.2424MSc + 2.5440
where MSc - DNAm score, weighted methylation

## Sheet: Blood
Chromosome	Position	UCSC Refgene -me	Located within	Relation to CpG island	Predicted element	Methylation Age Correlation	Weight
chr19	23893237	Apba1	CDS	Island	-	Positive	0.0139738
chr19	34746572	Slc16a12	gene	N_Shore	Promoter	Negative	-0.208112
chr18	45589182	Kcnn2	gene	-	Enhancer	Negative	-0.0522826
chr18	58836611	-	-	Island	Enhancer/Promoter	Positive	0.0984566
chr16	10502162	Ciita	CDS	-	-	Positive	0.228798
chr16	10502211	Ciita	CDS	-	Enhancer	Positive	0.0415044
chr16	36990110	Fbxo40	5UTR	-	Promoter	Negative	-0.128881
chr16	44812861	Cd200r4	gene	-	-	Negative	-0.127075
chr16	44812942	Cd200r4	gene	-	-	Negative	-0.118761
chr16	72663969	Robo1	5UTR	S_Shore	-	Positive	0.075333
chr15	84756593	Arhgap8	gene	-	-	Positive	0.0065064
chr15	98780540	-	-	S_Shelf	-	Positive	0.0229155
chr14	74978494	-	-	-	-	Negative	-0.0152556
chr13	25850022	-	-	-	-	Negative	-0.0404473
chr13	60687073	Dapk1	gene	-	-	Negative	-0.0284403
chr12	103214578	Prima1	gene	-	-	Negative	-0.00907271
chr12	103214639	Prima1	gene	-	-	Negative	-0.13021
chr12	17993343	-	-	Island	-	Positive	0.136031
chr12	20196778	-	-	Island	-	Positive	0.0851239
chr12	20196795	-	-	Island	-	Positive	0.00672622
chr12	24252005	Gm9312	CDS	Island	Promoter	Positive	0.209108
chr12	24252044	Gm9312	CDS	Island	Promoter	Positive	0.00687001
chr12	24252062	Gm9312	CDS	Island	Promoter	Positive	0.0627726
chr12	24252074	Gm9312	CDS	Island	Promoter	Positive	0.037975
chr11	109011767	-	-	-	-	Positive	0.174531
chr11	49978547	Rasgef1c	gene	-	-	Negative	-0.0959171
chr11	57832738	Hand1	5UTR	S_Shore	Promoter	Positive	0.0548264
chr11	59283095	Wnt3a	gene	-	-	Negative	-0.0869853
chr11	82930766	Unc45bos	gene	N_Shore	-	Positive	0.0160518
chr11	82930771	Unc45bos	gene	N_Shore	-	Positive	0.133055
chr11	82931319	Unc45bos	gene	Island	-	Positive	0.1223
chr11	82931391	Unc45bos	gene	Island	-	Positive	0.00141316
chr10	118049337	-	-	-	-	Negative	-0.00271455
chr10	121150427	-	-	-	-	Negative	-0.0124422
chr10	121150428	-	-	-	-	Negative	-0.053998
chr10	33624566	Clvs2	5UTR	Island	-	Positive	0.0591646
chr10	81433727	-	-	S_Shelf	-	Negative	-0.0635881
chr10	81433738	-	-	S_Shelf	-	Negative	-0.187904
chr9	111311633	-	-	Island	Promoter	Positive	0.0584488
chr8	105270995	Hsf4	3UTR	S_Shore	-	Positive	0.0498652
chr8	105270996	Hsf4	3UTR	S_Shore	-	Positive	0.121563
chr8	105271005	Hsf4	3UTR	S_Shore	-	Positive	0.150089
chr8	105271006	Hsf4	3UTR	S_Shore	-	Positive	0.149464
chr8	105271022	Hsf4	3UTR	S_Shore	-	Positive	0.0807015
chr8	110168194	Calb2	5UTR	Island	-	Positive	0.0575411
chr8	110168311	-	-	Island	Promoter	Positive	0.0244914
chr8	125669927	Map10	CDS	Island	Enhancer/Promoter	Positive	0.140828
chr8	125669939	Map10	CDS	Island	Enhancer	Positive	0.0422101
chr8	99416256	Cdh8	5UTR	Island	Promoter	Positive	0.0577911
chr8	99416404	Cdh8	5UTR	Island	Promoter	Positive	0.0572195
chr7	106206690	Gvin1	gene	-	-	Negative	-0.0337567
chr7	141269462	Cdhr5	CDS	-	-	Negative	-0.0475385
chr7	14622692	-	-	Island	Promoter	Positive	0.133078
chr7	14622743	-	-	Island	Promoter	Positive	0.00921555
chr7	14622849	-	-	Island	Promoter	Positive	0.012677
chr7	14622858	-	-	Island	Promoter	Positive	0.0269505
chr7	34647299	Kctd15	gene	-	-	Negative	-0.0419676
chr7	58837183	Gm6226	gene	-	Promoter	Positive	0.0209954
chr7	80876274	Zscan2	CDS	S_Shore	-	Positive	0.0551129
chr7	80876275	Zscan2	CDS	S_Shore	-	Positive	0.222572
chr6	122609544	Gdf3	gene	-	Promoter	Negative	-0.0687056
chr6	31218978	-	-	S_Shore	Promoter	Negative	-0.0498753
chr6	31218979	-	-	S_Shore	Promoter	Negative	-0.182187
chr6	31219005	-	-	S_Shore	-	Negative	-0.199967
chr6	32564123	Plx-4	gene	-	-	Negative	-0.0490742
chr6	54289658	9130019P16Rik	gene	-	-	Negative	-0.0500838
chr6	54289689	9130019P16Rik	gene	-	-	Negative	-0.114158
chr6	82127909	-	-	-	-	Negative	-0.0320755
chr5	146461719	Wasf3	gene	-	-	Negative	-0.0458523
chr5	146461731	Wasf3	gene	-	-	Negative	-0.065061
chr5	21373550	Fgl2	gene	-	Promoter	Negative	-0.0042927
chr4	114665745	-	-	-	-	Negative	-0.00579755
chr4	13958107	Gm11823	gene	-	-	Negative	-0.0250186
chr4	147738652	-	-	Island	Promoter	Positive	0.00373987
chr4	43382621	Rusc2	gene	S_Shore	Enhancer/Promoter	Negative	-0.0842279
chr4	73790794	-	-	Island	Promoter	Positive	0.0232732
chr2	109676459	Bdnf	gene	N_Shore	Promoter	Positive	0.0810526
chr2	164168127	Kcns1	CDS	Island	-	Positive	0.01268
chr2	164168149	Kcns1	CDS	Island	-	Positive	0.0454752
chr2	164168157	Kcns1	CDS	Island	-	Positive	0.0188685
chr2	164168179	Kcns1	CDS	Island	-	Positive	0.051343
chr2	164168182	Kcns1	CDS	Island	-	Positive	0.0297036
chr2	164168188	Kcns1	CDS	Island	-	Positive	0.0251927
chr2	180642501	Tcfl5	CDS	Island	Promoter	Positive	0.0388694
chr2	30798777	1700001O22Rik	gene	N_Shelf	-	Negative	-0.00804008
chr2	74655755	Evx2	CDS	Island	-	Positive	0.00607346
chr1	137182549	-	-	-	-	Negative	-0.0751583
chr1	32172826	Khdrbs2	5UTR	Island	Promoter	Positive	0.0492453
chr1	55363362	Boll	5UTR	Island	Promoter	Positive	0.00796506
chr1	74027683	Tns1	gene	-	-	Negative	-0.0816499
Age = ((MSc - c)/a)1/b
Msc - DNAm score
﻿a = 0.1666
b = 0.4185
c = - 1.712

## Sheet: Liver
Chromosome	Start	Stop	Weights	MGI gene name
chr10	127750968	127750969	0.115239	Gpr182
chr10	67548087	67548088	0.153033	Ado
chr10	80810498	80810499	0.148354	Jsrp1
chr10	80971848	80971849	-0.223936	Gng7
chr10	80971894	80971895	-0.686181	Gng7
chr10	81433835	81433836	-1.12041	Nfic
chr10	81433878	81433879	-0.752581	Nfic
chr10	94045465	94045466	-0.431972	Fgd6
chr11	100736335	100736336	-0.00281584	Rab5c
chr11	101133279	101133280	-0.565461	Tubg1
chr11	102215609	102215610	-0.146807	Hdac5
chr11	114655827	114655828	-0.00296993	Rpl38
chr11	115066069	115066070	-0.0628009	Cd300e
chr11	116108404	116108405	0.0273142	Trim47
chr11	118637843	118637844	-0.0191721	Rbfox3
chr11	118637846	118637847	-0.00316796	Rbfox3
chr11	119544919	119544920	-0.104636	Nptx1
chr11	3291185	3291186	0.700681	Patz1
chr11	61342647	61342648	0.053708	Slc47a2
chr1	164159335	164159336	-0.0506947	F5
chr1	171216796	171216797	-0.0206074	Nr1i3
chr12	103338153	103338154	-0.182222	Asb2
chr12	107903838	107903839	0.0432387	Bcl11b
chr12	108353155	108353156	0.222698	Cyp46a1
chr12	3374676	3374677	0.10119	Kif3c
chr12	58923974	58923975	0.0850977	Sec23a
chr13	107578115	107578116	0.0195727	Zswim6
chr13	44334885	44334886	0.0902347	Jarid2
chr13	55341414	55341415	0.000278947	Lman2
chr13	65259194	65259195	-0.0358158	Gm10775
chr13	74462802	74462803	-0.037516	Zfp825
chr14	122462908	122462909	0.356542	Zic5
chr14	122462918	122462919	0.0810525	Zic5
chr14	24823313	24823314	0.0244253	Rps24
chr14	27428557	27428558	-0.0517044	D14Abb1e
chr14	51922644	51922645	-0.316014	Rnase13
chr15	101930774	101930775	5.84101e-06	Krt79
chr15	76400946	76400947	0.0617307	Heatr7a
chr15	78409943	78409944	0.207798	Mpst
chr15	81774947	81774948	0.224107	Zc3h7b
chr16	11144118	11144119	-0.32229	Zc3h7a
chr16	17798247	17798248	0.119341	Scarf2
chr16	30122698	30122699	0.164292	Hes1
chr16	95145739	95145740	0.0465558	Kcnj15
chr17	24881426	24881427	0.0107383	Igfals
chr17	39844813	39844814	0.00247519	Pgk2
chr17	39845405	39845406	0.00912864	Pgk2
chr17	39845417	39845418	0.0724124	Pgk2
chr17	39845980	39845981	0.004928	Pgk2
chr17	39846122	39846123	0.028698	Pgk2
chr17	39847343	39847344	0.112855	Pgk2
chr17	39847444	39847445	0.0494259	Pgk2
chr17	39847450	39847451	0.0420736	Pgk2
chr17	45566500	45566501	-0.0930722	Slc35b2
chr17	46522122	46522123	0.302678	Cul9
chr17	46522286	46522287	0.193591	Cul9
chr17	46728815	46728816	-0.144638	Gnmt
chr17	56154083	56154084	0.0273101	Tnfaip8l1
chr17	65558686	65558687	0.117473	Tmem232
chr17	88160641	88160642	0.0396674	Fbxo11
chr18	35931003	35931004	-0.0995682	Psd2
chr18	37766939	37766940	0.0881331	Pcdhga11
chr18	60750657	60750658	-0.0286763	Ndst1
chr18	74880136	74880137	-0.0680891	Lipg
chr18	77515936	77515937	0.0807927	Rnf165; 8030462N17Rik
chr18	80305807	80305808	0.00091718	Kcng2
chr1	88242536	88242537	0.0984237	Heatr7b1
chr1	88301428	88301429	0.0516856	Trpm8
chr1	88577596	88577597	0.267133	Glrp1
chr19	41039362	41039363	-0.0343248	Dntt
chr19	44760608	44760609	0.405904	Pax2
chr19	46763152	46763153	0.0697576	Cnnm2
chr19	5649645	5649646	-0.054971	Rela
chr2	125722984	125722985	0.421348	Shc4
chr2	127481812	127481813	0.166725	Kcnip3
chr2	151576289	151576290	-0.0498628	Sdcbp2
chr2	156224117	156224118	0.201412	Phf20
chr2	166246798	166246799	-0.0314627	Sulf2
chr2	168089377	168089378	0.290061	Pard6b
chr2	169700646	169700647	-0.0833797	Tshz2
chr2	179838411	179838412	0.10718	Cdh4
chr2	25163672	25163673	0.00496706	Nrarp
chr2	30902825	30902826	0.428413	Ptges
chr2	32779282	32779283	0.0348654	Ptrh1; 1700019L03Rik
chr2	84774993	84774994	0.130045	Serping1
chr3	138290397	138290398	-0.0766248	Adh1
chr3	15380667	15380668	0.0705153	Sirpb1a
chr3	52600947	52600948	-0.0616613	Gm10293
chr3	96520645	96520646	0.0126286	Hfe2
chr4	117342269	117342270	-0.42067	Rnf220
chr4	120011960	120011961	0.120364	Hivep3
chr4	128180502	128180503	0.0290735	Csmd2
chr4	135658928	135658929	-0.050029	Il28ra
chr4	140750760	140750761	0.0189706	Padi4
chr4	140750796	140750797	0.0414863	Padi4
chr4	151874734	151874735	0.242105	Camta1
chr4	43937615	43937616	-0.0014522	Reck
chr4	46598418	46598419	0.286284	Coro2a
chr4	46747085	46747086	0.204712	Gabbr2
chr5	105978265	105978266	0.0258323	Zfp326
chr5	112279743	112279744	-0.120218	Tpst2
chr5	113205706	113205707	-0.0842603	Tmem211
chr5	120416976	120416977	-0.0739521	Lhx5
chr5	120492734	120492735	-5.598e-06	Plbd2
chr5	137785358	137785359	0.255453	Mepce
chr5	139378197	139378198	-0.295495	3110082I17Rik; Gpr146
chr5	148741607	148741608	-0.161043	Katnal1
chr5	28082471	28082472	0.288573	Insig1
chr5	28943639	28943640	-0.470198	Rnf32
chr6	118250695	118250696	-0.207189	Ret
chr6	3201538	3201539	0.023967	Samd9l
chr6	6290689	6290690	-0.466149	Slc25a13
chr6	83048490	83048491	-0.226788	Loxl3
chr6	88190220	88190221	0.0123559	Gata2
chr6	99665752	99665753	-0.0341806	Eif4e3;
chr7	140223262	140223263	0.00973673	Cd163l1
chr7	140923199	140923200	-0.0817958	Nlrp6
chr7	140923204	140923205	-0.0158785	Nlrp6
chr7	19495168	19495169	0.302527	Exoc3l2
chr7	24617456	24617457	0.00783727	Phldb3
chr7	30819872	30819873	-0.29603	Ffar2
chr7	31110921	31110922	-0.326626	Hpn
chr7	3630474	3630475	0.0183339	Prpf31
chr7	38061583	38061584	-0.00542043	Ccne1
chr7	67562572	67562573	-0.442758	Lrrc28
chr7	70358092	70358093	0.566429	Nr2f2
chr7	98483525	98483526	0.0651308	Gucy2d
chr8	105935858	105935859	0.239717	Psmb10
chr8	111889985	111889986	0.248456	Chst5
chr8	119441680	119441681	-0.02493	Osgin1
chr8	120276105	120276106	-0.0113666	Gm20388
chr8	120411243	120411244	-0.325529	Gm20388
chr8	122068376	122068377	-0.184939	Gm20388
chr8	123859860	123859861	-0.0527626	Gm20388; 1700054N08Rik
chr8	12941371	12941372	0.0158766	Mcf2l
chr8	33885748	33885749	0.044564	Rbpms
chr8	35589536	35589537	0.245266	Mfhas1
chr8	3600628	3600629	-0.231428	Camsap3
chr8	84745284	84745285	0.167544	Nfix
chr8	87468806	87468807	0.184632	Cbln1
chr9	106158774	106158775	0.0677146	Glyctk
chr9	119972340	119972341	-0.152878	Csrnp1
chr9	121707995	121707996	0.203444	Deb1
chr9	31349287	31349288	0.255593	Prdm10
chr9	58542348	58542349	-0.276331	Cd276
chr9	64089190	64089191	-0.0145423	Lctl
chr9	70322357	70322358	-0.0889301	Myo1e
chr9	71664670	71664671	-0.202621	Cgnl1
intercept	5.82793
