# Supplementary material for: A whole lifespan mouse multi-tissue DNA methylation clock
Source: eLife. 2018 Nov 14;7:e40675. doi: 10.7554/eLife.40675 (PMC6287945; doi:10.7554/eLife.40675)
Supplement: Supplementary file 4. [file elife-40675-supp4.xlsx]

## Sheet: Sheet1
YOMT and WLMT	Liver and YOMT	WLMT and blood
Zfp703	Coro2a	Rasgef1c
Wscd1	Lrrc28	Khdrbs2
Wnt10b	Nlrp6	Kcns1
Unc45b	Nfic	Ciita
Sp8	Padi4	Bdnf
Rara	Gata2
Rab35	Exoc3l2
Mn1	Nfix
Lrba
Itgb4
Epha8
Egr3
