# Supplementary material for: A whole lifespan mouse multi-tissue DNA methylation clock
Source: eLife. 2018 Nov 14;7:e40675. doi: 10.7554/eLife.40675 (PMC6287945; doi:10.7554/eLife.40675)
Supplement: Supplementary file 5. [file elife-40675-supp5.xlsx]

## Sheet: Sheet1
Sample name	Library name
Br0603	mm09
Br0607	mm10
Br0608	M22
Br0609	M18
Br0610	M27
Br1203	M24
Br1204	M25
Br1207	M18
Br1208	M19
Br1209	M23
Br2003	M18
Br2004	M19
Br2005	M27
Br2006	mm09
Br2010	M26
Br3003	M19
Br3004	M26
Br3008	M20
Br3009	M21
Br3010	M28
GC3766	mm06
GC3808	mm06
GC4004	mm06
GC4004	mm10
GC4039	mm06
GC4235	mm06
H0603	mm10
H0607	M20
H0608	M23
H0609	mm08
H0610	M28
H1003	mm08
H1203	M18
H1204	M26
H1207	M21
H1208	M25
H1209	M24
H2003	M26
H2004	mm09
H2005	M27
H2006	mm08
H2010	M21
H3003	mm09
H3004	M23
H3008	mm08
H3009	mm10
H3010	M22
L0603	M18
L0607	M19
L0608	M24
L0609	M21
L0610	mm07
L1002	mm07
L1003	mm08
L1203	M22
L1204	M19
L1207	M20
L1208	M26
L1209	M18
L2003	mm09
L2004	mm10
L2005	M25
L2006	mm06
L2006	M23
L2009	mm07
L2010	M22
L3003	mm07
L3008	mm08
L3008	mm10
L3009	mm09
L3010	M27
Lu0603	M20
Lu0607	M27
Lu0608	M26
Lu0609	M25
Lu0610	M23
Lu1203	M20
Lu1204	M27
Lu1207	M24
Lu1208	M25
Lu1209	M28
Lu2003	M21
Lu2004	M22
Lu2005	M23
Lu2006	M24
Lu2010	M25
Lu3003	M20
Lu3004	M21
Lu3008	M19
Lu3009	M22
Lu3010	M24
